# Supplementary material for: LNDriver: identifying driver genes by integrating mutation and expression data based on gene-gene interaction network
Source: BMC Bioinformatics. 2016 Dec 23;17(Suppl 17):467. doi: 10.1186/s12859-016-1332-y (PMC5259866; doi:10.1186/s12859-016-1332-y)
Supplement: Additional file 1: — The candidate drivers with p-values less than 0.05 in HNSC. (XLS 20 kb) [file 12859_2016_1332_MOESM1_ESM.xls]

## Sheet: Additional file1
Additional file 1：the candidates in HNSC with p-value<5%
rank	gene	mut	p-value
1	TP53	172	0
2	EGFR	40	0.000170242
3	CREBBP	15	0.000255363
4	EP300	22	0.000468165
5	CDKN2A	134	0.000468165
6	FADD	81	0.000851209
7	PIK3CA	100	0.00200034
8	SMAD4	20	0.0022557
9	PPFIA1	82	0.00255363
10	NOTCH1	51	0.00302179
11	HSP90AA1	11	0.003873
12	SMURF1	19	0.00740552
13	FGFR1	31	0.0111934
14	AKT1	10	0.0118318
15	RB1	9	0.0129384
16	CASP8	22	0.0136193
17	TRIP13	24	0.0151515
18	CALM1	7	0.0167688
19	COPS6	17	0.0167688
20	TERT	26	0.0167688
21	TRAF3	13	0.0167688
22	MAPK1	4	0.0192373
23	PLCG1	5	0.0303882
24	ZBTB16	8	0.032729
25	FLNA	12	0.0343037
26	GNB4	56	0.0343037
27	FXR1	61	0.0372404
28	MCM7	21	0.0372404
29	HRAS	12	0.040858
30	SETDB1	3	0.0444757
31	MBP	18	0.0482635
32	PTK2	4	0.0482635
