# Supplementary material for: LNDriver: identifying driver genes by integrating mutation and expression data based on gene-gene interaction network
Source: BMC Bioinformatics. 2016 Dec 23;17(Suppl 17):467. doi: 10.1186/s12859-016-1332-y (PMC5259866; doi:10.1186/s12859-016-1332-y)
Supplement: Additional file 2: — The candidate drivers with p-values less than 0.05 in KIRC. (XLS 19 kb) [file 12859_2016_1332_MOESM2_ESM.xls]

## Sheet: Additional file 2
Additional file 2：the candidates in KIRC with p-value<5%
rank	gene	mut	p-value
1	VHL	218	0.000114797
2	TP53	9	0.000114797
3	SRC	2	0.00137757
4	SMARCA4	10	0.00206635
5	EGFR	7	0.00309953
6	EP300	6	0.00321433
7	CHD3	4	0.00401791
8	EWSR1	2	0.00551027
9	ATF7IP	5	0.00746183
10	PTEN	18	0.00746183
11	RB1	1	0.0103318
12	NCOA3	5	0.0111353
13	PRKCD	2	0.0111353
14	CREBBP	4	0.0125129
15	DDX20	4	0.0125129
16	SMAD9	1	0.0135461
17	KDR	5	0.0161864
18	TTN	22	0.0161864
19	PPARG	1	0.018138
20	ATM	12	0.0210079
21	ATXN1	2	0.0210079
22	HDAC1	2	0.0210079
23	PLG	5	0.0210079
24	CDKN2A	5	0.0235335
25	MET	3	0.0235335
26	EIF6	1	0.0273218
27	JAK2	5	0.0273218
28	PABPC1	19	0.0273218
29	PCNA	3	0.0327173
30	ARF6	1	0.0390311
31	FRS2	2	0.0390311
32	SETDB1	4	0.0390311
33	NOS1	8	0.0448858
34	PPP2R1A	2	0.0448858
35	RAB5A	1	0.0448858
36	SVIL	7	0.0448858
