# Supplementary material for: LNDriver: identifying driver genes by integrating mutation and expression data based on gene-gene interaction network
Source: BMC Bioinformatics. 2016 Dec 23;17(Suppl 17):467. doi: 10.1186/s12859-016-1332-y (PMC5259866; doi:10.1186/s12859-016-1332-y)
Supplement: Additional file 3: — The candidate drivers with p-values less than 0.05 in THCA. (XLS 19 kb) [file 12859_2016_1332_MOESM3_ESM.xls]

## Sheet: Additional file 3
Additional file 3：the candidates in THCA with p-value<5%
rank	gene	mut	p-value
1	PTPN11	11	0.000101
2	BRAF	247	0.000101
3	RB1	6	0.000101
4	TP53	3	0.000101
5	HRAS	14	0.001515
6	PRKACA	2	0.002121
7	PTK2B	2	0.004141
8	PIK3R1	2	0.00585799
9	EP300	3	0.00686799
10	PTPN6	1	0.00848399
11	CASP3	1	0.00919099
12	JAK2	2	0.00919099
13	NRAS	31	0.00919099
14	YWHAG	1	0.00919099
15	CDKN1A	1	0.00969599
16	PTEN	6	0.010706
17	CTNNB1	4	0.018079
18	ACTB	1	0.020099
19	PML	8	0.020099
20	ATM	5	0.022725
21	HSP90AA1	1	0.022725
22	SMAD3	1	0.026462
23	CDC27	22	0.035754
24	FLNC	5	0.035754
25	BRCA1	6	0.041713
26	CHD3	4	0.041713
27	CHEK2	7	0.041713
28	GRIN2B	5	0.041713
29	NEDD4	5	0.041713
30	PIAS4	2	0.041713
31	RASA1	2	0.041713
32	VAV1	1	0.041713
33	ACTA1	1	0.048783
34	SP1	1	0.048783
