# Supplementary material for: LNDriver: identifying driver genes by integrating mutation and expression data based on gene-gene interaction network
Source: BMC Bioinformatics. 2016 Dec 23;17(Suppl 17):467. doi: 10.1186/s12859-016-1332-y (PMC5259866; doi:10.1186/s12859-016-1332-y)
Supplement: Additional file 4: — The results of KEGG and GO enrichment analysis in HNSC. (XLS 114 kb) [file 12859_2016_1332_MOESM4_ESM.xls]

## Sheet: KEGG_pathway
The results of enrichment analysis in HNSC KEGG_pathway: the results of KEGG enrichment analysis; GO_BP: the rsults of biological process in GO enrichment analysis; GO_CC: the results of cellular biosynthetic process in GO enrichment analysis; GO_MF: the results of molecular functions in GO enrichment analysis;
Category	Term	Count	%	PValue	Genes	List Total	Pop Hits	Pop Total	Fold Enrichment	Bonferroni	Benjamini	FDR
KEGG_PATHWAY	hsa05200:Pathways in cancer	19	59.375	7.39813e-17	EGFR, FGFR1, HRAS, HSP90AA1, CREBBP, TP53, SMAD4, FADD, RB1, ZBTB16, AKT1, MAPK1, PTK2, CDKN2A, EP300, PLCG1, CASP8, PIK3CA, TRAF3	26	328	5085	11.3292	7.99361e-15	7.99361e-15	1.11022e-13
KEGG_PATHWAY	hsa05215:Prostate cancer	11	34.375	4.25097e-12	EGFR, AKT1, FGFR1, MAPK1, HRAS, HSP90AA1, EP300, CREBBP, TP53, PIK3CA, RB1	26	89	5085	24.1724	3.06067e-10	1.53034e-10	4.42469e-09
KEGG_PATHWAY	hsa05214:Glioma	10	31.25	6.66422e-12	EGFR, AKT1, MAPK1, HRAS, CDKN2A, PLCG1, TP53, PIK3CA, RB1, CALM1	26	63	5085	31.044	4.79824e-10	1.59941e-10	6.93664e-09
KEGG_PATHWAY	hsa05223:Non-small cell lung cancer	9	28.125	8.89472e-11	EGFR, AKT1, MAPK1, HRAS, CDKN2A, PLCG1, TP53, PIK3CA, RB1	26	54	5085	32.5962	6.4042e-09	1.60105e-09	9.2583e-08
KEGG_PATHWAY	hsa05218:Melanoma	9	28.125	8.64244e-10	EGFR, AKT1, FGFR1, MAPK1, HRAS, CDKN2A, TP53, PIK3CA, RB1	26	71	5085	24.7914	6.22256e-08	1.24451e-08	8.99571e-07
KEGG_PATHWAY	hsa05212:Pancreatic cancer	8	25	3.32853e-08	EGFR, AKT1, MAPK1, CDKN2A, SMAD4, TP53, PIK3CA, RB1	26	72	5085	21.7308	2.39654e-06	3.99424e-07	3.46459e-05
KEGG_PATHWAY	hsa05220:Chronic myeloid leukemia	8	25	4.44284e-08	AKT1, MAPK1, HRAS, CDKN2A, SMAD4, TP53, PIK3CA, RB1	26	75	5085	20.8615	3.19884e-06	4.56977e-07	4.62444e-05
KEGG_PATHWAY	hsa05219:Bladder cancer	6	18.75	1.41516e-06	EGFR, MAPK1, HRAS, CDKN2A, TP53, RB1	26	42	5085	27.9396	0.000101886	1.27363e-05	0.00147299
KEGG_PATHWAY	hsa04012:ErbB signaling pathway	7	21.875	2.87682e-06	EGFR, AKT1, MAPK1, HRAS, PTK2, PLCG1, PIK3CA	26	87	5085	15.7361	0.00020711	2.30143e-05	0.00299438
KEGG_PATHWAY	hsa05213:Endometrial cancer	6	18.75	4.1834e-06	EGFR, AKT1, MAPK1, HRAS, TP53, PIK3CA	26	52	5085	22.5666	0.00030116	3.01201e-05	0.00435431
KEGG_PATHWAY	hsa05211:Renal cell carcinoma	6	18.75	1.83582e-05	AKT1, MAPK1, HRAS, EP300, CREBBP, PIK3CA	26	70	5085	16.7637	0.00132093	0.000120157	0.019107
KEGG_PATHWAY	hsa04722:Neurotrophin signaling pathway	7	21.875	2.25617e-05	AKT1, MAPK1, HRAS, PLCG1, TP53, PIK3CA, CALM1	26	124	5085	11.0406	0.00162314	0.000135362	0.0234814
KEGG_PATHWAY	hsa04110:Cell cycle	7	21.875	2.36223e-05	CDKN2A, MCM7, EP300, CREBBP, SMAD4, TP53, RB1	26	125	5085	10.9523	0.00169938	0.000130824	0.0245852
KEGG_PATHWAY	hsa04370:VEGF signaling pathway	6	18.75	2.57509e-05	AKT1, MAPK1, HRAS, PTK2, PLCG1, PIK3CA	26	75	5085	15.6462	0.00185237	0.000132426	0.0268002
KEGG_PATHWAY	hsa04520:Adherens junction	6	18.75	2.92844e-05	EGFR, FGFR1, MAPK1, EP300, CREBBP, SMAD4	26	77	5085	15.2398	0.00210629	0.000140557	0.0304773
KEGG_PATHWAY	hsa05222:Small cell lung cancer	6	18.75	4.47115e-05	AKT1, PTK2, TP53, PIK3CA, RB1, TRAF3	26	84	5085	13.9698	0.00321412	0.000201186	0.0465293
KEGG_PATHWAY	hsa05210:Colorectal cancer	6	18.75	4.47115e-05	EGFR, AKT1, MAPK1, SMAD4, TP53, PIK3CA	26	84	5085	13.9698	0.00321412	0.000201186	0.0465293
KEGG_PATHWAY	hsa04620:Toll-like receptor signaling pathway	6	18.75	0.000108447	AKT1, MAPK1, CASP8, PIK3CA, FADD, TRAF3	26	101	5085	11.6184	0.00777816	0.000459222	0.112822
KEGG_PATHWAY	hsa05221:Acute myeloid leukemia	5	15.625	0.000161278	AKT1, MAPK1, HRAS, PIK3CA, ZBTB16	26	58	5085	16.8601	0.0115458	0.000644956	0.167743
KEGG_PATHWAY	hsa04720:Long-term potentiation	5	15.625	0.000299476	MAPK1, HRAS, EP300, CREBBP, CALM1	26	68	5085	14.3807	0.0213346	0.00113438	0.311278
KEGG_PATHWAY	hsa04510:Focal adhesion	7	21.875	0.000333838	EGFR, AKT1, MAPK1, HRAS, PTK2, PIK3CA, FLNA	26	201	5085	6.81114	0.0237537	0.0012013	0.346939
KEGG_PATHWAY	hsa04664:Fc epsilon RI signaling pathway	5	15.625	0.000507431	AKT1, MAPK1, HRAS, PLCG1, PIK3CA	26	78	5085	12.537	0.0358846	0.00173869	0.526914
KEGG_PATHWAY	hsa04210:Apoptosis	5	15.625	0.000768543	AKT1, CASP8, TP53, PIK3CA, FADD	26	87	5085	11.2401	0.0538521	0.00251304	0.797073
KEGG_PATHWAY	hsa04350:TGF-beta signaling pathway	5	15.625	0.000768543	MAPK1, EP300, CREBBP, SMAD4, SMURF1	26	87	5085	11.2401	0.0538521	0.00251304	0.797073
KEGG_PATHWAY	hsa04916:Melanogenesis	5	15.625	0.00124902	MAPK1, HRAS, EP300, CREBBP, CALM1	26	99	5085	9.87762	0.0860555	0.00390477	1.29246
KEGG_PATHWAY	hsa04010:MAPK signaling pathway	7	21.875	0.00150462	EGFR, AKT1, FGFR1, MAPK1, HRAS, TP53, FLNA	26	267	5085	5.12748	0.102744	0.00450708	1.55509
KEGG_PATHWAY	hsa04660:T cell receptor signaling pathway	5	15.625	0.00172584	AKT1, MAPK1, HRAS, PLCG1, PIK3CA	26	108	5085	9.05449	0.116945	0.00496235	1.78187
KEGG_PATHWAY	hsa04062:Chemokine signaling pathway	6	18.75	0.0018585	AKT1, MAPK1, HRAS, PTK2, PIK3CA, GNB4	26	187	5085	6.2752	0.125355	0.00513817	1.91765
KEGG_PATHWAY	hsa04810:Regulation of actin cytoskeleton	6	18.75	0.0034257	EGFR, FGFR1, MAPK1, HRAS, PTK2, PIK3CA	26	215	5085	5.45796	0.218917	0.00910914	3.50881
KEGG_PATHWAY	hsa04910:Insulin signaling pathway	5	15.625	0.00389631	AKT1, MAPK1, HRAS, PIK3CA, CALM1	26	135	5085	7.24359	0.245034	0.00998844	3.98205
KEGG_PATHWAY	hsa04662:B cell receptor signaling pathway	4	12.5	0.00561408	AKT1, MAPK1, HRAS, PIK3CA	26	75	5085	10.4308	0.333259	0.0138805	5.69164
KEGG_PATHWAY	hsa04320:Dorso-ventral axis formation	3	9.375	0.00649645	EGFR, MAPK1, NOTCH1	26	25	5085	23.4692	0.374542	0.0155206	6.55906
KEGG_PATHWAY	hsa04914:Progesterone-mediated oocyte maturation	4	12.5	0.00821124	AKT1, MAPK1, HSP90AA1, PIK3CA	26	86	5085	9.0966	0.447692	0.0189678	8.22421
KEGG_PATHWAY	hsa05216:Thyroid cancer	3	9.375	0.00868687	MAPK1, HRAS, TP53	26	29	5085	20.2321	0.466442	0.0194394	8.6813
KEGG_PATHWAY	hsa04666:Fc gamma R-mediated phagocytosis	4	12.5	0.0107874	AKT1, MAPK1, PLCG1, PIK3CA	26	95	5085	8.23482	0.542011	0.0233861	10.6754
KEGG_PATHWAY	hsa04912:GnRH signaling pathway	4	12.5	0.0117393	EGFR, MAPK1, HRAS, CALM1	26	98	5085	7.98273	0.572683	0.0246967	11.5661
KEGG_PATHWAY	hsa04330:Notch signaling pathway	3	9.375	0.0219152	NOTCH1, EP300, CREBBP	26	47	5085	12.4836	0.797181	0.0445608	20.598
KEGG_PATHWAY	hsa04650:Natural killer cell mediated cytotoxicity	4	12.5	0.0264277	MAPK1, HRAS, PLCG1, PIK3CA	26	133	5085	5.88201	0.854618	0.0521569	24.3293
KEGG_PATHWAY	hsa04150:mTOR signaling pathway	3	9.375	0.0264837	AKT1, MAPK1, PIK3CA	26	52	5085	11.2833	0.855218	0.0508899	24.3746
KEGG_PATHWAY	hsa04310:Wnt signaling pathway	4	12.5	0.0365996	EP300, CREBBP, SMAD4, TP53	26	151	5085	5.18085	0.931752	0.0682097	32.1658
KEGG_PATHWAY	hsa04621:NOD-like receptor signaling pathway	3	9.375	0.0366589	MAPK1, HSP90AA1, CASP8	26	62	5085	9.4634	0.932054	0.0666263	32.2092
KEGG_PATHWAY	hsa04630:Jak-STAT signaling pathway	4	12.5	0.0391008	AKT1, EP300, CREBBP, PIK3CA	26	155	5085	5.04715	0.943402	0.0692777	33.9766
KEGG_PATHWAY	hsa04115:p53 signaling pathway	3	9.375	0.04338	CDKN2A, CASP8, TP53	26	68	5085	8.62839	0.958957	0.0749258	36.9738
KEGG_PATHWAY	hsa05010:Alzheimer's disease	4	12.5	0.0443625	MAPK1, CASP8, FADD, CALM1	26	163	5085	4.79943	0.961884	0.07484	37.6443
KEGG_PATHWAY	hsa04622:RIG-I-like receptor signaling pathway	3	9.375	0.046902	CASP8, FADD, TRAF3	26	71	5085	8.26381	0.968529	0.0772851	39.3476
KEGG_PATHWAY	hsa04070:Phosphatidylinositol signaling system	3	9.375	0.0505267	PLCG1, PIK3CA, CALM1	26	74	5085	7.92879	0.97608	0.0813426	41.7061
KEGG_PATHWAY	hsa05016:Huntington's disease	4	12.5	0.0566715	EP300, CREBBP, CASP8, TP53	26	180	5085	4.34615	0.985012	0.0891209	45.5156
KEGG_PATHWAY	hsa04540:Gap junction	3	9.375	0.0700721	EGFR, MAPK1, HRAS	26	89	5085	6.59248	0.99465	0.107484	53.0543

## Sheet: GO_BP
Category	Term	Count	%	PValue	Genes	List Total	Pop Hits	Pop Total	Fold Enrichment	Bonferroni	Benjamini	FDR
GOTERM_BP_FAT	GO:0042981~regulation of apoptosis	13	40.625	5.72708e-08	EGFR, AKT1, MAPK1, HRAS, NOTCH1, CDKN2A, CASP8, TP53, PIK3CA, FADD, ZBTB16, TERT, TRAF3	31	804	13528	7.05601	5.90444e-05	5.90444e-05	9.08382e-05
GOTERM_BP_FAT	GO:0043067~regulation of programmed cell death	13	40.625	6.38848e-08	EGFR, AKT1, MAPK1, HRAS, NOTCH1, CDKN2A, CASP8, TP53, PIK3CA, FADD, ZBTB16, TERT, TRAF3	31	812	13528	6.98649	6.58631e-05	3.29321e-05	0.000101329
GOTERM_BP_FAT	GO:0010941~regulation of cell death	13	40.625	6.6537e-08	EGFR, AKT1, MAPK1, HRAS, NOTCH1, CDKN2A, CASP8, TP53, PIK3CA, FADD, ZBTB16, TERT, TRAF3	31	815	13528	6.96078	6.85973e-05	2.28663e-05	0.000105536
GOTERM_BP_FAT	GO:0051173~positive regulation of nitrogen compound metabolic process	11	34.375	7.0461e-07	EGFR, AKT1, MAPK1, HRAS, NOTCH1, HSP90AA1, EP300, CREBBP, SMAD4, TP53, RB1	31	644	13528	7.45382	0.000726189	0.000181597	0.00111759
GOTERM_BP_FAT	GO:0031328~positive regulation of cellular biosynthetic process	11	34.375	1.23869e-06	EGFR, AKT1, MAPK1, HRAS, NOTCH1, HSP90AA1, EP300, CREBBP, SMAD4, TP53, RB1	31	685	13528	7.00768	0.00127628	0.000255386	0.0019647
GOTERM_BP_FAT	GO:0009891~positive regulation of biosynthetic process	11	34.375	1.41334e-06	EGFR, AKT1, MAPK1, HRAS, NOTCH1, HSP90AA1, EP300, CREBBP, SMAD4, TP53, RB1	31	695	13528	6.90685	0.00145609	0.00024283	0.0022417
GOTERM_BP_FAT	GO:0043065~positive regulation of apoptosis	9	28.125	3.08841e-06	AKT1, MAPK1, NOTCH1, CDKN2A, CASP8, TP53, FADD, ZBTB16, TRAF3	31	430	13528	9.13368	0.0031791	0.000454777	0.00489848
GOTERM_BP_FAT	GO:0043068~positive regulation of programmed cell death	9	28.125	3.25211e-06	AKT1, MAPK1, NOTCH1, CDKN2A, CASP8, TP53, FADD, ZBTB16, TRAF3	31	433	13528	9.0704	0.00334732	0.000419029	0.00515811
GOTERM_BP_FAT	GO:0010942~positive regulation of cell death	9	28.125	3.3653e-06	AKT1, MAPK1, NOTCH1, CDKN2A, CASP8, TP53, FADD, ZBTB16, TRAF3	31	435	13528	9.0287	0.00346362	0.00038544	0.00533763
GOTERM_BP_FAT	GO:0006915~apoptosis	10	31.25	3.98022e-06	AKT1, HRAS, CDKN2A, EP300, CASP8, TP53, FADD, ZBTB16, TRAF3, FXR1	31	602	13528	7.24896	0.00409521	0.000410277	0.00631292
GOTERM_BP_FAT	GO:0012501~programmed cell death	10	31.25	4.49421e-06	AKT1, HRAS, CDKN2A, EP300, CASP8, TP53, FADD, ZBTB16, TRAF3, FXR1	31	611	13528	7.14218	0.00462283	0.000421143	0.00712812
GOTERM_BP_FAT	GO:0008361~regulation of cell size	7	21.875	5.07378e-06	AKT1, FGFR1, CDKN2A, EP300, SMAD4, TP53, RB1	31	206	13528	14.8287	0.00521742	0.000435828	0.00804731
GOTERM_BP_FAT	GO:0045596~negative regulation of cell differentiation	7	21.875	6.66324e-06	MAPK1, PTK2, NOTCH1, CREBBP, TP53, ZBTB16, MBP	31	216	13528	14.1422	0.00684628	0.000528308	0.0105682
GOTERM_BP_FAT	GO:0040008~regulation of growth	8	25	7.50905e-06	AKT1, PTK2, CDKN2A, EP300, SMAD4, TP53, PIK3CA, RB1	31	341	13528	10.2378	0.00771197	0.000552837	0.0119096
GOTERM_BP_FAT	GO:0006461~protein complex assembly	9	28.125	1.01014e-05	HRAS, PTK2, HSP90AA1, CREBBP, CASP8, SMAD4, TP53, FADD, FLNA	31	505	13528	7.7772	0.0103605	0.000694065	0.0160208
GOTERM_BP_FAT	GO:0070271~protein complex biogenesis	9	28.125	1.01014e-05	HRAS, PTK2, HSP90AA1, CREBBP, CASP8, SMAD4, TP53, FADD, FLNA	31	505	13528	7.7772	0.0103605	0.000694065	0.0160208
GOTERM_BP_FAT	GO:0008219~cell death	10	31.25	1.67808e-05	AKT1, HRAS, CDKN2A, EP300, CASP8, TP53, FADD, ZBTB16, TRAF3, FXR1	31	719	13528	6.06936	0.0171523	0.00108074	0.026613
GOTERM_BP_FAT	GO:0016265~death	10	31.25	1.77377e-05	AKT1, HRAS, CDKN2A, EP300, CASP8, TP53, FADD, ZBTB16, TRAF3, FXR1	31	724	13528	6.02745	0.0181215	0.00107517	0.0281304
GOTERM_BP_FAT	GO:0032535~regulation of cellular component size	7	21.875	2.42302e-05	AKT1, FGFR1, CDKN2A, EP300, SMAD4, TP53, RB1	31	271	13528	11.272	0.0246722	0.0013869	0.038425
GOTERM_BP_FAT	GO:0007049~cell cycle	10	31.25	3.08053e-05	EGFR, AKT1, MAPK1, CDKN2A, MCM7, EP300, TP53, RB1, CALM1, TRIP13	31	776	13528	5.62355	0.0312617	0.00167022	0.0488496
GOTERM_BP_FAT	GO:0042127~regulation of cell proliferation	10	31.25	3.44325e-05	EGFR, FGFR1, MAPK1, HRAS, NOTCH1, CDKN2A, SMAD4, TP53, ZBTB16, RB1	31	787	13528	5.54494	0.0348777	0.00177345	0.0546
GOTERM_BP_FAT	GO:0001558~regulation of cell growth	6	18.75	6.13293e-05	AKT1, CDKN2A, EP300, SMAD4, TP53, RB1	31	194	13528	13.4965	0.0612748	0.00300654	0.0972312
GOTERM_BP_FAT	GO:0045792~negative regulation of cell size	5	15.625	6.38998e-05	AKT1, CDKN2A, SMAD4, TP53, RB1	31	99	13528	22.0398	0.0637594	0.00299019	0.101304
GOTERM_BP_FAT	GO:0010557~positive regulation of macromolecule biosynthetic process	9	28.125	6.4862e-05	AKT1, MAPK1, HRAS, NOTCH1, EP300, CREBBP, SMAD4, TP53, RB1	31	654	13528	6.00533	0.0646878	0.00290338	0.102829
GOTERM_BP_FAT	GO:0010604~positive regulation of macromolecule metabolic process	10	31.25	6.71876e-05	AKT1, MAPK1, HRAS, NOTCH1, EP300, CREBBP, SMAD4, TP53, RB1, SMURF1	31	857	13528	5.09203	0.0669278	0.0028822	0.106514
GOTERM_BP_FAT	GO:0065003~macromolecular complex assembly	9	28.125	7.29663e-05	HRAS, PTK2, HSP90AA1, CREBBP, CASP8, SMAD4, TP53, FADD, FLNA	31	665	13528	5.90599	0.0724708	0.00300472	0.11567
GOTERM_BP_FAT	GO:0007167~enzyme linked receptor protein signaling pathway	7	21.875	8.87903e-05	EGFR, AKT1, FGFR1, PTK2, SMAD4, SMURF1, FLNA	31	342	13528	8.9319	0.0874814	0.00351484	0.140739
GOTERM_BP_FAT	GO:0045926~negative regulation of growth	5	15.625	9.63545e-05	PTK2, CDKN2A, SMAD4, TP53, RB1	31	110	13528	19.8358	0.0945708	0.00367273	0.15272
GOTERM_BP_FAT	GO:0043066~negative regulation of apoptosis	7	21.875	0.000107365	EGFR, AKT1, HRAS, NOTCH1, TP53, PIK3CA, TERT	31	354	13528	8.62912	0.104792	0.00394574	0.170158
GOTERM_BP_FAT	GO:0043933~macromolecular complex subunit organization	9	28.125	0.0001155	HRAS, PTK2, HSP90AA1, CREBBP, CASP8, SMAD4, TP53, FADD, FLNA	31	710	13528	5.53167	0.11227	0.00409805	0.18304
GOTERM_BP_FAT	GO:0043069~negative regulation of programmed cell death	7	21.875	0.000115965	EGFR, AKT1, HRAS, NOTCH1, TP53, PIK3CA, TERT	31	359	13528	8.50894	0.112695	0.00397763	0.183776
GOTERM_BP_FAT	GO:0060548~negative regulation of cell death	7	21.875	0.000117749	EGFR, AKT1, HRAS, NOTCH1, TP53, PIK3CA, TERT	31	360	13528	8.4853	0.114326	0.00390868	0.186601
GOTERM_BP_FAT	GO:0017145~stem cell division	3	9.375	0.000169508	NOTCH1, CDKN2A, ZBTB16	31	9	13528	145.462	0.160356	0.00544691	0.268521
GOTERM_BP_FAT	GO:0007242~intracellular signaling cascade	11	34.375	0.000243646	EGFR, AKT1, FGFR1, MAPK1, HRAS, PLCG1, TP53, PIK3CA, GNB4, RB1, FLNA	31	1256	13528	3.82186	0.222156	0.0075841	0.385752
GOTERM_BP_FAT	GO:0000082~G1/S transition of mitotic cell cycle	4	12.5	0.000252008	EGFR, AKT1, CDKN2A, RB1	31	56	13528	31.1705	0.228835	0.00761362	0.398968
GOTERM_BP_FAT	GO:0051098~regulation of binding	5	15.625	0.000342864	CDKN2A, EP300, SMAD4, FLNA, CALM1	31	153	13528	14.261	0.297812	0.0100507	0.54244
GOTERM_BP_FAT	GO:0045935~positive regulation of nucleobase, nucleoside, nucleotide and nucleic acid metabolic process	8	25	0.000345351	MAPK1, HRAS, NOTCH1, EP300, CREBBP, SMAD4, TP53, RB1	31	624	13528	5.59471	0.29961	0.00984342	0.546365
GOTERM_BP_FAT	GO:0032386~regulation of intracellular transport	4	12.5	0.000508089	CDKN2A, SMAD4, FLNA, CALM1	31	71	13528	24.5852	0.407837	0.0140616	0.802855
GOTERM_BP_FAT	GO:0032268~regulation of cellular protein metabolic process	7	21.875	0.000519863	EGFR, AKT1, MAPK1, CDKN2A, EP300, SMAD4, SMURF1	31	474	13528	6.44454	0.414985	0.0140093	0.821386
GOTERM_BP_FAT	GO:0006917~induction of apoptosis	6	18.75	0.00062895	MAPK1, CDKN2A, CASP8, TP53, FADD, TRAF3	31	320	13528	8.18226	0.47725	0.0164945	0.99294
GOTERM_BP_FAT	GO:0012502~induction of programmed cell death	6	18.75	0.000637912	MAPK1, CDKN2A, CASP8, TP53, FADD, TRAF3	31	321	13528	8.15677	0.482061	0.0163129	1.00702
GOTERM_BP_FAT	GO:0010647~positive regulation of cell communication	6	18.75	0.000713122	EGFR, HRAS, CASP8, SMAD4, FADD, FLNA	31	329	13528	7.95843	0.52073	0.0177789	1.12512
GOTERM_BP_FAT	GO:0045786~negative regulation of cell cycle	4	12.5	0.000747222	EGFR, CDKN2A, TP53, RB1	31	81	13528	21.55	0.537299	0.0181821	1.17863
GOTERM_BP_FAT	GO:0044092~negative regulation of molecular function	6	18.75	0.000763398	AKT1, CDKN2A, TP53, RB1, FLNA, CALM1	31	334	13528	7.83929	0.544957	0.0181442	1.20399
GOTERM_BP_FAT	GO:0045429~positive regulation of nitric oxide biosynthetic process	3	9.375	0.000972568	EGFR, AKT1, HSP90AA1	31	21	13528	62.341	0.633298	0.0225422	1.53151
GOTERM_BP_FAT	GO:0060284~regulation of cell development	5	15.625	0.00103044	PTK2, NOTCH1, SMAD4, TP53, MBP	31	205	13528	10.6436	0.65456	0.023344	1.62195
GOTERM_BP_FAT	GO:0008633~activation of pro-apoptotic gene products	3	9.375	0.00106835	AKT1, CASP8, FADD	31	22	13528	59.5073	0.667814	0.0236731	1.68115
GOTERM_BP_FAT	GO:0030308~negative regulation of cell growth	4	12.5	0.0010819	CDKN2A, SMAD4, TP53, RB1	31	92	13528	18.9734	0.672426	0.0234659	1.70229
GOTERM_BP_FAT	GO:0045944~positive regulation of transcription from RNA polymerase II promoter	6	18.75	0.00122261	NOTCH1, EP300, CREBBP, SMAD4, TP53, RB1	31	371	13528	7.05747	0.716709	0.0259345	1.92169
GOTERM_BP_FAT	GO:0045941~positive regulation of transcription	7	21.875	0.0012903	MAPK1, NOTCH1, EP300, CREBBP, SMAD4, TP53, RB1	31	564	13528	5.41615	0.735829	0.0268008	2.02707
GOTERM_BP_FAT	GO:0007169~transmembrane receptor protein tyrosine kinase signaling pathway	5	15.625	0.00143023	EGFR, AKT1, FGFR1, PTK2, FLNA	31	224	13528	9.74078	0.771365	0.0290813	2.24457
GOTERM_BP_FAT	GO:0051329~interphase of mitotic cell cycle	4	12.5	0.00149881	EGFR, AKT1, CDKN2A, RB1	31	103	13528	16.9471	0.786993	0.029867	2.35099
GOTERM_BP_FAT	GO:0010628~positive regulation of gene expression	7	21.875	0.0015031	MAPK1, NOTCH1, EP300, CREBBP, SMAD4, TP53, RB1	31	581	13528	5.25768	0.787935	0.0293839	2.35765
GOTERM_BP_FAT	GO:0045428~regulation of nitric oxide biosynthetic process	3	9.375	0.0016122	EGFR, AKT1, HSP90AA1	31	27	13528	48.4875	0.810529	0.0308997	2.52673
GOTERM_BP_FAT	GO:0051325~interphase	4	12.5	0.00162769	EGFR, AKT1, CDKN2A, RB1	31	106	13528	16.4674	0.813536	0.0306234	2.55072
GOTERM_BP_FAT	GO:0032270~positive regulation of cellular protein metabolic process	5	15.625	0.00165305	AKT1, MAPK1, EP300, SMAD4, SMURF1	31	233	13528	9.36453	0.818355	0.0305368	2.58997
GOTERM_BP_FAT	GO:0007568~aging	4	12.5	0.00181007	HRAS, CDKN2A, TP53, TERT	31	110	13528	15.8686	0.845548	0.0328047	2.83269
GOTERM_BP_FAT	GO:0034613~cellular protein localization	6	18.75	0.00192237	EGFR, AKT1, MAPK1, TP53, SMURF1, FLNA	31	411	13528	6.37061	0.862464	0.034206	3.00594
GOTERM_BP_FAT	GO:0051247~positive regulation of protein metabolic process	5	15.625	0.00192787	AKT1, MAPK1, EP300, SMAD4, SMURF1	31	243	13528	8.97916	0.863243	0.0337209	3.01441
GOTERM_BP_FAT	GO:0070727~cellular macromolecule localization	6	18.75	0.00198466	EGFR, AKT1, MAPK1, TP53, SMURF1, FLNA	31	414	13528	6.32445	0.871035	0.0341199	3.1019
GOTERM_BP_FAT	GO:0008637~apoptotic mitochondrial changes	3	9.375	0.00212409	AKT1, CDKN2A, TP53	31	31	13528	42.231	0.888336	0.0358783	3.3164
GOTERM_BP_FAT	GO:0051101~regulation of DNA binding	4	12.5	0.00237598	CDKN2A, EP300, FLNA, CALM1	31	121	13528	14.426	0.913926	0.0394082	3.70278
GOTERM_BP_FAT	GO:0007569~cell aging	3	9.375	0.00240524	HRAS, CDKN2A, TP53	31	33	13528	39.6716	0.91649	0.0392538	3.74756
GOTERM_BP_FAT	GO:0000060~protein import into nucleus, translocation	3	9.375	0.00255205	AKT1, MAPK1, TP53	31	34	13528	38.5047	0.928247	0.0409556	3.972
GOTERM_BP_FAT	GO:0043086~negative regulation of catalytic activity	5	15.625	0.00309894	AKT1, CDKN2A, TP53, RB1, FLNA	31	277	13528	7.87702	0.959236	0.0487701	4.80371
GOTERM_BP_FAT	GO:0042325~regulation of phosphorylation	6	18.75	0.00331708	EGFR, AKT1, CDKN2A, MCM7, SMAD4, RB1	31	466	13528	5.61872	0.96747	0.0513367	5.13356
GOTERM_BP_FAT	GO:0009416~response to light stimulus	4	12.5	0.00344721	EGFR, AKT1, HRAS, TP53	31	138	13528	12.6489	0.971567	0.0525135	5.32983
GOTERM_BP_FAT	GO:0007005~mitochondrion organization	4	12.5	0.00344721	AKT1, CDKN2A, HSP90AA1, TP53	31	138	13528	12.6489	0.971567	0.0525135	5.32983
GOTERM_BP_FAT	GO:0009952~anterior/posterior pattern formation	4	12.5	0.00358969	NOTCH1, EP300, SMAD4, ZBTB16	31	140	13528	12.4682	0.975464	0.0538345	5.5443
GOTERM_BP_FAT	GO:0045893~positive regulation of transcription, DNA-dependent	6	18.75	0.00366624	NOTCH1, EP300, CREBBP, SMAD4, TP53, RB1	31	477	13528	5.48915	0.977333	0.0541665	5.65932
GOTERM_BP_FAT	GO:0051254~positive regulation of RNA metabolic process	6	18.75	0.00379957	NOTCH1, EP300, CREBBP, SMAD4, TP53, RB1	31	481	13528	5.4435	0.980254	0.0552938	5.85936
GOTERM_BP_FAT	GO:0009967~positive regulation of signal transduction	5	15.625	0.00388288	HRAS, CASP8, SMAD4, FADD, FLNA	31	295	13528	7.39639	0.981886	0.0556899	5.98417
GOTERM_BP_FAT	GO:0019220~regulation of phosphate metabolic process	6	18.75	0.00393637	EGFR, AKT1, CDKN2A, MCM7, SMAD4, RB1	31	485	13528	5.3986	0.982861	0.0556641	6.06421
GOTERM_BP_FAT	GO:0051174~regulation of phosphorus metabolic process	6	18.75	0.00393637	EGFR, AKT1, CDKN2A, MCM7, SMAD4, RB1	31	485	13528	5.3986	0.982861	0.0556641	6.06421
GOTERM_BP_FAT	GO:0051276~chromosome organization	6	18.75	0.00393637	SETDB1, EP300, CREBBP, TP53, RB1, TERT	31	485	13528	5.3986	0.982861	0.0556641	6.06421
GOTERM_BP_FAT	GO:0050768~negative regulation of neurogenesis	3	9.375	0.00443602	PTK2, TP53, MBP	31	45	13528	29.0925	0.989783	0.0616785	6.80882
GOTERM_BP_FAT	GO:0010033~response to organic substance	7	21.875	0.0044408	EGFR, AKT1, MAPK1, HSP90AA1, EP300, CASP8, GNB4	31	721	13528	4.23677	0.989834	0.0609236	6.81592
GOTERM_BP_FAT	GO:0048598~embryonic morphogenesis	5	15.625	0.00447471	NOTCH1, CASP8, SMAD4, TP53, ZBTB16	31	307	13528	7.10728	0.990184	0.0605714	6.86624
GOTERM_BP_FAT	GO:0007346~regulation of mitotic cell cycle	4	12.5	0.00452052	EGFR, CDKN2A, TP53, RB1	31	152	13528	11.4839	0.990639	0.060383	6.9342
GOTERM_BP_FAT	GO:0006913~nucleocytoplasmic transport	4	12.5	0.00486036	AKT1, MAPK1, TP53, SMURF1	31	156	13528	11.1894	0.993417	0.0639584	7.43685
GOTERM_BP_FAT	GO:0010721~negative regulation of cell development	3	9.375	0.00503359	PTK2, TP53, MBP	31	48	13528	27.2742	0.994499	0.0653358	7.69208
GOTERM_BP_FAT	GO:0051169~nuclear transport	4	12.5	0.00503594	AKT1, MAPK1, TP53, SMURF1	31	158	13528	11.0478	0.994512	0.064555	7.69554
GOTERM_BP_FAT	GO:0007166~cell surface receptor linked signal transduction	11	34.375	0.00507669	EGFR, AKT1, FGFR1, MAPK1, HRAS, PTK2, NOTCH1, SMAD4, SMURF1, FLNA, CALM1	31	1856	13528	2.58635	0.994739	0.0642648	7.75549
GOTERM_BP_FAT	GO:0043623~cellular protein complex assembly	4	12.5	0.00539853	PTK2, HSP90AA1, SMAD4, FLNA	31	162	13528	10.775	0.996231	0.0673843	8.22764
GOTERM_BP_FAT	GO:0042592~homeostatic process	7	21.875	0.00541768	AKT1, EP300, CREBBP, TP53, RB1, TERT, MBP	31	751	13528	4.06752	0.996305	0.0668095	8.25567
GOTERM_BP_FAT	GO:0050767~regulation of neurogenesis	4	12.5	0.00577652	PTK2, NOTCH1, TP53, MBP	31	166	13528	10.5154	0.997453	0.0702502	8.77928
GOTERM_BP_FAT	GO:0051726~regulation of cell cycle	5	15.625	0.00583635	EGFR, AKT1, CDKN2A, TP53, RB1	31	331	13528	6.59195	0.997606	0.0701293	8.86631
GOTERM_BP_FAT	GO:0051291~protein heterooligomerization	3	9.375	0.00588473	HRAS, CASP8, FADD	31	52	13528	25.1762	0.997723	0.0698798	8.93663
GOTERM_BP_FAT	GO:0000079~regulation of cyclin-dependent protein kinase activity	3	9.375	0.00633331	EGFR, AKT1, CDKN2A	31	54	13528	24.2437	0.99857	0.074169	9.58619
GOTERM_BP_FAT	GO:0051592~response to calcium ion	3	9.375	0.00656329	EGFR, EP300, CALM1	31	55	13528	23.8029	0.998874	0.0759069	9.91753
GOTERM_BP_FAT	GO:0051259~protein oligomerization	4	12.5	0.00657943	HRAS, CASP8, TP53, FADD	31	174	13528	10.0319	0.998893	0.0752461	9.94075
GOTERM_BP_FAT	GO:0070141~response to UV-A	2	6.25	0.00663862	EGFR, AKT1	31	3	13528	290.925	0.998959	0.0750695	10.0258
GOTERM_BP_FAT	GO:0018076~N-terminal peptidyl-lysine acetylation	2	6.25	0.00663862	EP300, CREBBP	31	3	13528	290.925	0.998959	0.0750695	10.0258
GOTERM_BP_FAT	GO:0018394~peptidyl-lysine acetylation	2	6.25	0.00663862	EP300, CREBBP	31	3	13528	290.925	0.998959	0.0750695	10.0258
GOTERM_BP_FAT	GO:0046822~regulation of nucleocytoplasmic transport	3	9.375	0.00727579	CDKN2A, SMAD4, FLNA	31	58	13528	22.5717	0.999463	0.0811136	10.9368
GOTERM_BP_FAT	GO:0022402~cell cycle process	6	18.75	0.00748111	EGFR, AKT1, CDKN2A, TP53, RB1, TRIP13	31	565	13528	4.6342	0.999566	0.0824264	11.2286
GOTERM_BP_FAT	GO:0009411~response to UV	3	9.375	0.00752076	EGFR, AKT1, TP53	31	59	13528	22.1892	0.999583	0.0819741	11.2848
GOTERM_BP_FAT	GO:0008285~negative regulation of cell proliferation	5	15.625	0.00789811	CDKN2A, SMAD4, TP53, ZBTB16, RB1	31	361	13528	6.04414	0.999718	0.0850279	11.8183
GOTERM_BP_FAT	GO:0030030~cell projection organization	5	15.625	0.00844034	EGFR, AKT1, FGFR1, PTK2, NOTCH1	31	368	13528	5.92917	0.99984	0.0896871	12.5796
GOTERM_BP_FAT	GO:0007243~protein kinase cascade	5	15.625	0.00859967	EGFR, AKT1, FGFR1, MAPK1, PIK3CA	31	370	13528	5.89712	0.999864	0.0903813	12.8022
GOTERM_BP_FAT	GO:0051960~regulation of nervous system development	4	12.5	0.00862057	PTK2, NOTCH1, TP53, MBP	31	192	13528	9.0914	0.999867	0.0896822	12.8313
GOTERM_BP_FAT	GO:0044093~positive regulation of molecular function	6	18.75	0.00869612	EGFR, AKT1, CDKN2A, EP300, TP53, CALM1	31	586	13528	4.46813	0.999877	0.0895362	12.9366
GOTERM_BP_FAT	GO:0031659~positive regulation of cyclin-dependent protein kinase activity during G1/S	2	6.25	0.008842	EGFR, AKT1	31	4	13528	218.194	0.999894	0.0900799	13.1396
GOTERM_BP_FAT	GO:0034394~protein localization at cell surface	2	6.25	0.008842	SMURF1, FLNA	31	4	13528	218.194	0.999894	0.0900799	13.1396
GOTERM_BP_FAT	GO:0031657~regulation of cyclin-dependent protein kinase activity during G1/S	2	6.25	0.008842	EGFR, AKT1	31	4	13528	218.194	0.999894	0.0900799	13.1396
GOTERM_BP_FAT	GO:0003002~regionalization	4	12.5	0.00924656	NOTCH1, EP300, SMAD4, ZBTB16	31	197	13528	8.86065	0.999931	0.0931063	13.7003
GOTERM_BP_FAT	GO:0007398~ectoderm development	4	12.5	0.00950425	AKT1, NOTCH1, CDKN2A, SMURF1	31	199	13528	8.7716	0.999947	0.0946666	14.0556
GOTERM_BP_FAT	GO:0009314~response to radiation	4	12.5	0.00963467	EGFR, AKT1, HRAS, TP53	31	200	13528	8.72774	0.999954	0.0949952	14.2349
GOTERM_BP_FAT	GO:0010608~posttranscriptional regulation of gene expression	4	12.5	0.011139	AKT1, MAPK1, CDKN2A, FLNA	31	211	13528	8.27274	0.99999	0.108049	16.2781
GOTERM_BP_FAT	GO:0006605~protein targeting	4	12.5	0.011718	AKT1, MAPK1, TP53, SMURF1	31	215	13528	8.11883	0.999995	0.112319	17.0522
GOTERM_BP_FAT	GO:0006350~transcription	11	34.375	0.0121842	SETDB1, NOTCH1, CDKN2A, MCM7, EP300, CREBBP, SMAD4, TP53, ZBTB16, RB1, TRIP13	31	2101	13528	2.28475	0.999997	0.115479	17.6707
GOTERM_BP_FAT	GO:0035295~tube development	4	12.5	0.0124659	NOTCH1, EP300, CASP8, SMAD4	31	220	13528	7.93431	0.999998	0.116935	18.0423
GOTERM_BP_FAT	GO:0010769~regulation of cell morphogenesis involved in differentiation	3	9.375	0.012548	PTK2, SMAD4, MBP	31	77	13528	17.0021	0.999998	0.116611	18.1503
GOTERM_BP_FAT	GO:0008284~positive regulation of cell proliferation	5	15.625	0.012622	EGFR, FGFR1, MAPK1, HRAS, NOTCH1	31	414	13528	5.27038	0.999998	0.116221	18.2475
GOTERM_BP_FAT	GO:0022403~cell cycle phase	5	15.625	0.012622	EGFR, AKT1, CDKN2A, RB1, TRIP13	31	414	13528	5.27038	0.999998	0.116221	18.2475
GOTERM_BP_FAT	GO:0051050~positive regulation of transport	4	12.5	0.0129276	AKT1, SMAD4, FLNA, CALM1	31	223	13528	7.82757	0.999999	0.117835	18.6479
GOTERM_BP_FAT	GO:0046907~intracellular transport	6	18.75	0.0138221	AKT1, MAPK1, HSP90AA1, TP53, SMURF1, FLNA	31	657	13528	3.98527	0.999999	0.124421	19.8094
GOTERM_BP_FAT	GO:0045597~positive regulation of cell differentiation	4	12.5	0.0138804	AKT1, NOTCH1, SMAD4, RB1	31	229	13528	7.62248	0.999999	0.123843	19.8845
GOTERM_BP_FAT	GO:0006468~protein amino acid phosphorylation	6	18.75	0.0146801	EGFR, AKT1, FGFR1, MAPK1, PTK2, PIK3CA	31	667	13528	3.92552	1	0.129435	20.9089
GOTERM_BP_FAT	GO:0030097~hemopoiesis	4	12.5	0.0150416	CASP8, TP53, ZBTB16, RB1	31	236	13528	7.39639	1	0.131313	21.3679
GOTERM_BP_FAT	GO:0046777~protein amino acid autophosphorylation	3	9.375	0.0151432	EGFR, AKT1, PTK2	31	85	13528	15.4019	1	0.131045	21.4964
GOTERM_BP_FAT	GO:0030182~neuron differentiation	5	15.625	0.0152544	EGFR, FGFR1, PTK2, NOTCH1, SMAD4	31	438	13528	4.98159	1	0.130861	21.6369
GOTERM_BP_FAT	GO:0006474~N-terminal protein amino acid acetylation	2	6.25	0.0154239	EP300, CREBBP	31	7	13528	124.682	1	0.131144	21.8505
GOTERM_BP_FAT	GO:0010149~senescence	2	6.25	0.0154239	CDKN2A, TERT	31	7	13528	124.682	1	0.131144	21.8505
GOTERM_BP_FAT	GO:0048103~somatic stem cell division	2	6.25	0.0154239	NOTCH1, CDKN2A	31	7	13528	124.682	1	0.131144	21.8505
GOTERM_BP_FAT	GO:0006606~protein import into nucleus	3	9.375	0.0154825	AKT1, MAPK1, TP53	31	86	13528	15.2228	1	0.130546	21.9244
GOTERM_BP_FAT	GO:0006469~negative regulation of protein kinase activity	3	9.375	0.0158252	AKT1, CDKN2A, RB1	31	87	13528	15.0478	1	0.132186	22.3542
GOTERM_BP_FAT	GO:0051170~nuclear import	3	9.375	0.0161711	AKT1, MAPK1, TP53	31	88	13528	14.8768	1	0.133821	22.786
GOTERM_BP_FAT	GO:0001568~blood vessel development	4	12.5	0.0166139	AKT1, PTK2, NOTCH1, CASP8	31	245	13528	7.12469	1	0.13617	23.3353
GOTERM_BP_FAT	GO:0033673~negative regulation of kinase activity	3	9.375	0.0168726	AKT1, CDKN2A, RB1	31	90	13528	14.5462	1	0.137077	23.6547
GOTERM_BP_FAT	GO:0060341~regulation of cellular localization	4	12.5	0.0171578	CDKN2A, SMAD4, FLNA, CALM1	31	248	13528	7.0385	1	0.138167	24.0052
GOTERM_BP_FAT	GO:0000075~cell cycle checkpoint	3	9.375	0.0172282	CDKN2A, TP53, RB1	31	91	13528	14.3864	1	0.137634	24.0915
GOTERM_BP_FAT	GO:0010627~regulation of protein kinase cascade	4	12.5	0.0173414	AKT1, CASP8, FADD, FLNA	31	249	13528	7.01023	1	0.137426	24.23
GOTERM_BP_FAT	GO:0045737~positive regulation of cyclin-dependent protein kinase activity	2	6.25	0.0176084	EGFR, AKT1	31	8	13528	109.097	1	0.138354	24.5559
GOTERM_BP_FAT	GO:0001944~vasculature development	4	12.5	0.0177118	AKT1, PTK2, NOTCH1, CASP8	31	251	13528	6.95438	1	0.138073	24.6818
GOTERM_BP_FAT	GO:0030099~myeloid cell differentiation	3	9.375	0.017949	CASP8, ZBTB16, RB1	31	93	13528	14.077	1	0.138765	24.9698
GOTERM_BP_FAT	GO:0034504~protein localization in nucleus	3	9.375	0.0183142	AKT1, MAPK1, TP53	31	94	13528	13.9272	1	0.140364	25.411
GOTERM_BP_FAT	GO:0031175~neuron projection development	4	12.5	0.0186573	EGFR, FGFR1, PTK2, NOTCH1	31	256	13528	6.81855	1	0.141778	25.8235
GOTERM_BP_FAT	GO:0051348~negative regulation of transferase activity	3	9.375	0.019054	AKT1, CDKN2A, RB1	31	96	13528	13.6371	1	0.143546	26.2976
GOTERM_BP_FAT	GO:0045449~regulation of transcription	12	37.5	0.01931	SETDB1, MAPK1, NOTCH1, CDKN2A, MCM7, EP300, CREBBP, SMAD4, TP53, ZBTB16, RB1, FLNA	31	2601	13528	2.01332	1	0.144304	26.6022
GOTERM_BP_FAT	GO:0043123~positive regulation of I-kappaB kinase/NF-kappaB cascade	3	9.375	0.0194286	CASP8, FADD, FLNA	31	97	13528	13.4965	1	0.144099	26.7428
GOTERM_BP_FAT	GO:0048534~hemopoietic or lymphoid organ development	4	12.5	0.0194338	CASP8, TP53, ZBTB16, RB1	31	260	13528	6.71365	1	0.143117	26.7489
GOTERM_BP_FAT	GO:0043491~protein kinase B signaling cascade	2	6.25	0.0197883	AKT1, PIK3CA	31	9	13528	96.9749	1	0.144533	27.1678
GOTERM_BP_FAT	GO:0042640~anagen	2	6.25	0.0197883	AKT1, NOTCH1	31	9	13528	96.9749	1	0.144533	27.1678
GOTERM_BP_FAT	GO:0006357~regulation of transcription from RNA polymerase II promoter	6	18.75	0.0205982	NOTCH1, EP300, CREBBP, SMAD4, TP53, RB1	31	727	13528	3.60154	1	0.148999	28.1165
GOTERM_BP_FAT	GO:0007389~pattern specification process	4	12.5	0.0208356	NOTCH1, EP300, SMAD4, ZBTB16	31	267	13528	6.53763	1	0.149561	28.3923
GOTERM_BP_FAT	GO:0007281~germ cell development	3	9.375	0.0209579	AKT1, ZBTB16, TRIP13	31	101	13528	12.962	1	0.149353	28.5342
GOTERM_BP_FAT	GO:0021700~developmental maturation	3	9.375	0.0209579	AKT1, NOTCH1, TRIP13	31	101	13528	12.962	1	0.149353	28.5342
GOTERM_BP_FAT	GO:0010605~negative regulation of macromolecule metabolic process	6	18.75	0.0213782	CDKN2A, SMAD4, TP53, ZBTB16, RB1, FLNA	31	734	13528	3.5672	1	0.151108	29.0192
GOTERM_BP_FAT	GO:0032504~multicellular organism reproduction	5	15.625	0.0216584	EGFR, AKT1, NOTCH1, ZBTB16, TRIP13	31	487	13528	4.48036	1	0.151922	29.3409
GOTERM_BP_FAT	GO:0048609~reproductive process in a multicellular organism	5	15.625	0.0216584	EGFR, AKT1, NOTCH1, ZBTB16, TRIP13	31	487	13528	4.48036	1	0.151922	29.3409
GOTERM_BP_FAT	GO:0051090~regulation of transcription factor activity	3	9.375	0.021741	CDKN2A, EP300, FLNA	31	103	13528	12.7103	1	0.151444	29.4354
GOTERM_BP_FAT	GO:0007050~cell cycle arrest	3	9.375	0.021741	CDKN2A, TP53, RB1	31	103	13528	12.7103	1	0.151444	29.4354
GOTERM_BP_FAT	GO:0016568~chromatin modification	4	12.5	0.0222922	SETDB1, EP300, CREBBP, RB1	31	274	13528	6.37061	1	0.153985	30.0634
GOTERM_BP_FAT	GO:0002520~immune system development	4	12.5	0.0227184	CASP8, TP53, ZBTB16, RB1	31	276	13528	6.32445	1	0.155689	30.5454
GOTERM_BP_FAT	GO:0051094~positive regulation of developmental process	4	12.5	0.0231492	AKT1, NOTCH1, SMAD4, RB1	31	278	13528	6.27895	1	0.157396	31.0294
GOTERM_BP_FAT	GO:0043122~regulation of I-kappaB kinase/NF-kappaB cascade	3	9.375	0.0233433	CASP8, FADD, FLNA	31	107	13528	12.2352	1	0.157596	31.2465
GOTERM_BP_FAT	GO:0006259~DNA metabolic process	5	15.625	0.0245294	CDKN2A, MCM7, TP53, TERT, TRIP13	31	506	13528	4.31213	1	0.163942	32.559
GOTERM_BP_FAT	GO:0031399~regulation of protein modification process	4	12.5	0.0269917	EGFR, CDKN2A, SMAD4, SMURF1	31	295	13528	5.91711	1	0.177913	35.209
GOTERM_BP_FAT	GO:0051301~cell division	4	12.5	0.0269917	NOTCH1, CDKN2A, ZBTB16, RB1	31	295	13528	5.91711	1	0.177913	35.209
GOTERM_BP_FAT	GO:0048820~hair follicle maturation	2	6.25	0.0284611	AKT1, NOTCH1	31	13	13528	67.1365	1	0.1856	36.7437
GOTERM_BP_FAT	GO:0070201~regulation of establishment of protein localization	3	9.375	0.0293196	AKT1, SMAD4, FLNA	31	121	13528	10.8195	1	0.189529	37.6244
GOTERM_BP_FAT	GO:0016310~phosphorylation	6	18.75	0.0297097	EGFR, AKT1, FGFR1, MAPK1, PTK2, PIK3CA	31	800	13528	3.2729	1	0.190655	38.0209
GOTERM_BP_FAT	GO:0031365~N-terminal protein amino acid modification	2	6.25	0.0306176	EP300, CREBBP	31	14	13528	62.341	1	0.194766	38.9344
GOTERM_BP_FAT	GO:0035239~tube morphogenesis	3	9.375	0.0320494	NOTCH1, CASP8, SMAD4	31	127	13528	10.3084	1	0.2018	40.3494
GOTERM_BP_FAT	GO:0034622~cellular macromolecular complex assembly	4	12.5	0.0327058	PTK2, HSP90AA1, SMAD4, FLNA	31	318	13528	5.48915	1	0.204318	40.9878
GOTERM_BP_FAT	GO:0010038~response to metal ion	3	9.375	0.0329811	EGFR, EP300, CALM1	31	129	13528	10.1485	1	0.20466	41.2536
GOTERM_BP_FAT	GO:0017038~protein import	3	9.375	0.0339233	AKT1, MAPK1, TP53	31	131	13528	9.9936	1	0.208711	42.155
GOTERM_BP_FAT	GO:0022604~regulation of cell morphogenesis	3	9.375	0.0339233	PTK2, SMAD4, MBP	31	131	13528	9.9936	1	0.208711	42.155
GOTERM_BP_FAT	GO:0045664~regulation of neuron differentiation	3	9.375	0.0348762	PTK2, NOTCH1, MBP	31	133	13528	9.84332	1	0.212752	43.0533
GOTERM_BP_FAT	GO:0050999~regulation of nitric-oxide synthase activity	2	6.25	0.0349169	EGFR, AKT1	31	16	13528	54.5484	1	0.211751	43.0914
GOTERM_BP_FAT	GO:0007172~signal complex assembly	2	6.25	0.0349169	PTK2, FLNA	31	16	13528	54.5484	1	0.211751	43.0914
GOTERM_BP_FAT	GO:0001666~response to hypoxia	3	9.375	0.0353566	EP300, CREBBP, SMAD4	31	134	13528	9.76986	1	0.212929	43.5012
GOTERM_BP_FAT	GO:0051051~negative regulation of transport	3	9.375	0.0358395	AKT1, FLNA, CALM1	31	135	13528	9.69749	1	0.214324	43.9482
GOTERM_BP_FAT	GO:0043009~chordate embryonic development	4	12.5	0.0361965	EP300, PLCG1, CASP8, TP53	31	331	13528	5.27356	1	0.215027	44.2764
GOTERM_BP_FAT	GO:0009792~embryonic development ending in birth or egg hatching	4	12.5	0.0370286	EP300, PLCG1, CASP8, TP53	31	334	13528	5.22619	1	0.218242	45.0347
GOTERM_BP_FAT	GO:0018205~peptidyl-lysine modification	2	6.25	0.0370597	EP300, CREBBP	31	17	13528	51.3397	1	0.217194	45.0628
GOTERM_BP_FAT	GO:0032880~regulation of protein localization	3	9.375	0.0373038	AKT1, SMAD4, FLNA	31	138	13528	9.48668	1	0.217276	45.2833
GOTERM_BP_FAT	GO:0045165~cell fate commitment	3	9.375	0.0377971	NOTCH1, SMAD4, TP53	31	139	13528	9.41843	1	0.218652	45.7263
GOTERM_BP_FAT	GO:0048666~neuron development	4	12.5	0.0384376	EGFR, FGFR1, PTK2, NOTCH1	31	339	13528	5.14911	1	0.220771	46.2965
GOTERM_BP_FAT	GO:0070482~response to oxygen levels	3	9.375	0.0387911	EP300, CREBBP, SMAD4	31	141	13528	9.28483	1	0.22139	46.6088
GOTERM_BP_FAT	GO:0035116~embryonic hindlimb morphogenesis	2	6.25	0.0391978	NOTCH1, ZBTB16	31	18	13528	48.4875	1	0.222273	46.966
GOTERM_BP_FAT	GO:0009303~rRNA transcription	2	6.25	0.0391978	CDKN2A, TP53	31	18	13528	48.4875	1	0.222273	46.966
GOTERM_BP_FAT	GO:0045859~regulation of protein kinase activity	4	12.5	0.0401646	EGFR, AKT1, CDKN2A, RB1	31	345	13528	5.05956	1	0.225972	47.8062
GOTERM_BP_FAT	GO:0033365~protein localization in organelle	3	9.375	0.0413199	AKT1, MAPK1, TP53	31	146	13528	8.96686	1	0.230554	48.7937
GOTERM_BP_FAT	GO:0001525~angiogenesis	3	9.375	0.0423486	PTK2, NOTCH1, CASP8	31	148	13528	8.84568	1	0.234437	49.6583
GOTERM_BP_FAT	GO:0008104~protein localization	6	18.75	0.0426558	EGFR, AKT1, MAPK1, TP53, SMURF1, FLNA	31	882	13528	2.96862	1	0.234727	49.9139
GOTERM_BP_FAT	GO:0045892~negative regulation of transcription, DNA-dependent	4	12.5	0.0434333	SMAD4, TP53, ZBTB16, RB1	31	356	13528	4.90323	1	0.237304	50.5551
GOTERM_BP_FAT	GO:0043549~regulation of kinase activity	4	12.5	0.043737	EGFR, AKT1, CDKN2A, RB1	31	357	13528	4.88949	1	0.237557	50.8035
GOTERM_BP_FAT	GO:0034621~cellular macromolecular complex subunit organization	4	12.5	0.043737	PTK2, HSP90AA1, SMAD4, FLNA	31	357	13528	4.88949	1	0.237557	50.8035
GOTERM_BP_FAT	GO:0051253~negative regulation of RNA metabolic process	4	12.5	0.0452716	SMAD4, TP53, ZBTB16, RB1	31	362	13528	4.82196	1	0.243706	52.041
GOTERM_BP_FAT	GO:0009725~response to hormone stimulus	4	12.5	0.0468333	AKT1, MAPK1, EP300, GNB4	31	367	13528	4.75626	1	0.249874	53.2702
GOTERM_BP_FAT	GO:0009628~response to abiotic stimulus	4	12.5	0.0471488	EGFR, AKT1, HRAS, TP53	31	368	13528	4.74334	1	0.250107	53.515
GOTERM_BP_FAT	GO:0045930~negative regulation of mitotic cell cycle	2	6.25	0.0477045	EGFR, RB1	31	22	13528	39.6716	1	0.251457	53.9431
GOTERM_BP_FAT	GO:0000278~mitotic cell cycle	4	12.5	0.0477832	EGFR, AKT1, CDKN2A, RB1	31	370	13528	4.7177	1	0.250582	54.0034
GOTERM_BP_FAT	GO:0051338~regulation of transferase activity	4	12.5	0.0484218	EGFR, AKT1, CDKN2A, RB1	31	372	13528	4.69233	1	0.252298	54.4903
GOTERM_BP_FAT	GO:0006974~response to DNA damage stimulus	4	12.5	0.0487427	MAPK1, MCM7, TP53, TRIP13	31	373	13528	4.67975	1	0.252538	54.7331
GOTERM_BP_FAT	GO:0006886~intracellular protein transport	4	12.5	0.0490647	AKT1, MAPK1, TP53, SMURF1	31	374	13528	4.66724	1	0.252782	54.9755
GOTERM_BP_FAT	GO:0048610~reproductive cellular process	3	9.375	0.0498154	AKT1, ZBTB16, TRIP13	31	162	13528	8.08124	1	0.254961	55.536
GOTERM_BP_FAT	GO:0006325~chromatin organization	4	12.5	0.0503633	SETDB1, EP300, CREBBP, RB1	31	378	13528	4.61785	1	0.256203	55.9409
GOTERM_BP_FAT	GO:0016044~membrane organization	4	12.5	0.0513483	EGFR, HRAS, HSP90AA1, TP53	31	381	13528	4.58149	1	0.259377	56.6603
GOTERM_BP_FAT	GO:0010740~positive regulation of protein kinase cascade	3	9.375	0.0525907	CASP8, FADD, FLNA	31	167	13528	7.83929	1	0.263641	57.5518
GOTERM_BP_FAT	GO:0030334~regulation of cell migration	3	9.375	0.0537162	EGFR, AKT1, MAPK1	31	169	13528	7.74652	1	0.267332	58.3446
GOTERM_BP_FAT	GO:0032768~regulation of monooxygenase activity	2	6.25	0.0540367	EGFR, AKT1	31	25	13528	34.911	1	0.267484	58.5678
GOTERM_BP_FAT	GO:0045862~positive regulation of proteolysis	2	6.25	0.0540367	AKT1, EP300	31	25	13528	34.911	1	0.267484	58.5678
GOTERM_BP_FAT	GO:0050771~negative regulation of axonogenesis	2	6.25	0.0540367	PTK2, MBP	31	25	13528	34.911	1	0.267484	58.5678
GOTERM_BP_FAT	GO:0007276~gamete generation	4	12.5	0.0560708	AKT1, NOTCH1, ZBTB16, TRIP13	31	395	13528	4.41911	1	0.275	59.9586
GOTERM_BP_FAT	GO:0035137~hindlimb morphogenesis	2	6.25	0.0561383	NOTCH1, ZBTB16	31	26	13528	33.5682	1	0.274033	60.004
GOTERM_BP_FAT	GO:0051345~positive regulation of hydrolase activity	3	9.375	0.0594721	EGFR, CDKN2A, TP53	31	179	13528	7.31375	1	0.286838	62.1868
GOTERM_BP_FAT	GO:0009719~response to endogenous stimulus	4	12.5	0.059569	AKT1, MAPK1, EP300, GNB4	31	405	13528	4.31	1	0.285958	62.2486
GOTERM_BP_FAT	GO:0048729~tissue morphogenesis	3	9.375	0.0600591	NOTCH1, CASP8, SMAD4	31	180	13528	7.27312	1	0.286716	62.5594
GOTERM_BP_FAT	GO:0031345~negative regulation of cell projection organization	2	6.25	0.0603282	PTK2, MBP	31	28	13528	31.1705	1	0.286555	62.729
GOTERM_BP_FAT	GO:0006793~phosphorus metabolic process	6	18.75	0.0605754	EGFR, AKT1, FGFR1, MAPK1, PTK2, PIK3CA	31	973	13528	2.69098	1	0.286307	62.8843
GOTERM_BP_FAT	GO:0006796~phosphate metabolic process	6	18.75	0.0605754	EGFR, AKT1, FGFR1, MAPK1, PTK2, PIK3CA	31	973	13528	2.69098	1	0.286307	62.8843
GOTERM_BP_FAT	GO:0040007~growth	3	9.375	0.0618325	AKT1, FGFR1, NOTCH1	31	183	13528	7.15389	1	0.290175	63.6643
GOTERM_BP_FAT	GO:0008544~epidermis development	3	9.375	0.0624277	AKT1, NOTCH1, CDKN2A	31	184	13528	7.11501	1	0.29132	64.0282
GOTERM_BP_FAT	GO:0000165~MAPKKK cascade	3	9.375	0.0624277	EGFR, FGFR1, MAPK1	31	184	13528	7.11501	1	0.29132	64.0282
GOTERM_BP_FAT	GO:0032388~positive regulation of intracellular transport	2	6.25	0.0645	SMAD4, FLNA	31	30	13528	29.0925	1	0.29836	65.2688
GOTERM_BP_FAT	GO:0043112~receptor metabolic process	2	6.25	0.0665792	SMURF1, FLNA	31	31	13528	28.154	1	0.305305	66.4731
GOTERM_BP_FAT	GO:0040012~regulation of locomotion	3	9.375	0.0672599	EGFR, AKT1, MAPK1	31	192	13528	6.81855	1	0.306678	66.8588
GOTERM_BP_FAT	GO:0051270~regulation of cell motion	3	9.375	0.0678727	EGFR, AKT1, MAPK1	31	193	13528	6.78322	1	0.307773	67.2025
GOTERM_BP_FAT	GO:0007006~mitochondrial membrane organization	2	6.25	0.0686539	HSP90AA1, TP53	31	32	13528	27.2742	1	0.309507	67.6358
GOTERM_BP_FAT	GO:0006970~response to osmotic stress	2	6.25	0.0686539	EGFR, TP53	31	32	13528	27.2742	1	0.309507	67.6358
GOTERM_BP_FAT	GO:0008283~cell proliferation	4	12.5	0.071059	EGFR, MCM7, CREBBP, TP53	31	436	13528	4.00355	1	0.317426	68.9362
GOTERM_BP_FAT	GO:0010035~response to inorganic substance	3	9.375	0.0753705	EGFR, EP300, CALM1	31	205	13528	6.38615	1	0.332327	71.1459
GOTERM_BP_FAT	GO:0006916~anti-apoptosis	3	9.375	0.0760071	AKT1, PIK3CA, TERT	31	206	13528	6.35515	1	0.333343	71.4593
GOTERM_BP_FAT	GO:0009895~negative regulation of catabolic process	2	6.25	0.0789609	AKT1, FLNA	31	37	13528	23.5885	1	0.342832	72.8726
GOTERM_BP_FAT	GO:0048514~blood vessel morphogenesis	3	9.375	0.0792162	PTK2, NOTCH1, CASP8	31	211	13528	6.20456	1	0.342398	72.9916
GOTERM_BP_FAT	GO:0019953~sexual reproduction	4	12.5	0.079786	AKT1, NOTCH1, ZBTB16, TRIP13	31	458	13528	3.81124	1	0.343103	73.2555
GOTERM_BP_FAT	GO:0016481~negative regulation of transcription	4	12.5	0.0801936	SMAD4, TP53, ZBTB16, RB1	31	459	13528	3.80294	1	0.34322	73.4428
GOTERM_BP_FAT	GO:0048812~neuron projection morphogenesis	3	9.375	0.0805119	EGFR, PTK2, NOTCH1	31	213	13528	6.1463	1	0.343018	73.5882
GOTERM_BP_FAT	GO:0007507~heart development	3	9.375	0.0818143	NOTCH1, EP300, CASP8	31	215	13528	6.08912	1	0.346314	74.1754
GOTERM_BP_FAT	GO:0051341~regulation of oxidoreductase activity	2	6.25	0.085092	EGFR, AKT1	31	40	13528	21.8194	1	0.356486	75.5994
GOTERM_BP_FAT	GO:0045184~establishment of protein localization	5	15.625	0.0879852	AKT1, MAPK1, TP53, SMURF1, FLNA	31	769	13528	2.83737	1	0.365124	76.795
GOTERM_BP_FAT	GO:0006355~regulation of transcription, DNA-dependent	8	25	0.088584	NOTCH1, CDKN2A, EP300, CREBBP, SMAD4, TP53, ZBTB16, RB1	31	1773	13528	1.96903	1	0.365798	77.0354
GOTERM_BP_FAT	GO:0030307~positive regulation of cell growth	2	6.25	0.0891575	AKT1, EP300	31	42	13528	20.7803	1	0.366379	77.2636
GOTERM_BP_FAT	GO:0031647~regulation of protein stability	2	6.25	0.0891575	CDKN2A, FLNA	31	42	13528	20.7803	1	0.366379	77.2636
GOTERM_BP_FAT	GO:0001942~hair follicle development	2	6.25	0.0891575	AKT1, NOTCH1	31	42	13528	20.7803	1	0.366379	77.2636
GOTERM_BP_FAT	GO:0022404~molting cycle process	2	6.25	0.0891575	AKT1, NOTCH1	31	42	13528	20.7803	1	0.366379	77.2636
GOTERM_BP_FAT	GO:0048663~neuron fate commitment	2	6.25	0.0891575	NOTCH1, SMAD4	31	42	13528	20.7803	1	0.366379	77.2636
GOTERM_BP_FAT	GO:0022405~hair cycle process	2	6.25	0.0891575	AKT1, NOTCH1	31	42	13528	20.7803	1	0.366379	77.2636
GOTERM_BP_FAT	GO:0042633~hair cycle	2	6.25	0.0911837	AKT1, NOTCH1	31	43	13528	20.2971	1	0.371854	78.0527
GOTERM_BP_FAT	GO:0042303~molting cycle	2	6.25	0.0911837	AKT1, NOTCH1	31	43	13528	20.2971	1	0.371854	78.0527
GOTERM_BP_FAT	GO:0009057~macromolecule catabolic process	5	15.625	0.0919281	AKT1, CDKN2A, CASP8, ZBTB16, SMURF1	31	781	13528	2.79377	1	0.372973	78.3361
GOTERM_BP_FAT	GO:0042306~regulation of protein import into nucleus	2	6.25	0.0932056	SMAD4, FLNA	31	44	13528	19.8358	1	0.375852	78.8144
GOTERM_BP_FAT	GO:0030509~BMP signaling pathway	2	6.25	0.0932056	SMAD4, SMURF1	31	44	13528	19.8358	1	0.375852	78.8144
GOTERM_BP_FAT	GO:0019932~second-messenger-mediated signaling	3	9.375	0.0951929	EGFR, PIK3CA, FLNA	31	235	13528	5.5709	1	0.381028	79.539
GOTERM_BP_FAT	GO:0043433~negative regulation of transcription factor activity	2	6.25	0.0952231	CDKN2A, FLNA	31	45	13528	19.395	1	0.379751	79.5498
GOTERM_BP_FAT	GO:0051252~regulation of RNA metabolic process	8	25	0.0972594	NOTCH1, CDKN2A, EP300, CREBBP, SMAD4, TP53, ZBTB16, RB1	31	1813	13528	1.92559	1	0.385003	80.2678
GOTERM_BP_FAT	GO:0010629~negative regulation of gene expression	4	12.5	0.0994798	SMAD4, TP53, ZBTB16, RB1	31	504	13528	3.46339	1	0.390767	81.0237

## Sheet: GO_CC
Category	Term	Count	%	PValue	Genes	List Total	Pop Hits	Pop Total	Fold Enrichment	Bonferroni	Benjamini	FDR
GOTERM_CC_FAT	GO:0031981~nuclear lumen	15	46.875	4.71833e-07	SETDB1, CREBBP, TP53, SMAD4, RB1, ZBTB16, FXR1, AKT1, MAPK1, CDKN2A, EP300, MCM7, CASP8, TERT, CALM1	29	1450	12782	4.55957	7.59622e-05	7.59622e-05	0.000570337
GOTERM_CC_FAT	GO:0005654~nucleoplasm	12	37.5	1.14597e-06	AKT1, MAPK1, CDKN2A, MCM7, EP300, CREBBP, SMAD4, TP53, ZBTB16, RB1, TERT, CALM1	29	882	12782	5.99672	0.000184484	9.22464e-05	0.00138521
GOTERM_CC_FAT	GO:0070013~intracellular organelle lumen	15	46.875	5.72863e-06	SETDB1, CREBBP, TP53, SMAD4, RB1, ZBTB16, FXR1, AKT1, MAPK1, CDKN2A, EP300, MCM7, CASP8, TERT, CALM1	29	1779	12782	3.71635	0.000921887	0.00030739	0.00692439
GOTERM_CC_FAT	GO:0043233~organelle lumen	15	46.875	7.52233e-06	SETDB1, CREBBP, TP53, SMAD4, RB1, ZBTB16, FXR1, AKT1, MAPK1, CDKN2A, EP300, MCM7, CASP8, TERT, CALM1	29	1820	12782	3.63263	0.00121037	0.000302729	0.00909242
GOTERM_CC_FAT	GO:0031974~membrane-enclosed lumen	15	46.875	9.49745e-06	SETDB1, CREBBP, TP53, SMAD4, RB1, ZBTB16, FXR1, AKT1, MAPK1, CDKN2A, EP300, MCM7, CASP8, TERT, CALM1	29	1856	12782	3.56217	0.00152793	0.000305773	0.0114797
GOTERM_CC_FAT	GO:0005829~cytosol	13	40.625	9.51495e-06	AKT1, MAPK1, PTK2, HSP90AA1, PLCG1, CASP8, SMAD4, TP53, PIK3CA, FADD, ZBTB16, FLNA, CALM1	29	1330	12782	4.30817	0.00153074	0.000255287	0.0115008
GOTERM_CC_FAT	GO:0043228~non-membrane-bounded organelle	16	50	9.90614e-05	SETDB1, CREBBP, TP53, RB1, ZBTB16, FLNA, FXR1, AKT1, MAPK1, PTK2, CDKN2A, EP300, MCM7, CASP8, TERT, CALM1	29	2596	12782	2.71654	0.0158232	0.00227593	0.119677
GOTERM_CC_FAT	GO:0043232~intracellular non-membrane-bounded organelle	16	50	9.90614e-05	SETDB1, CREBBP, TP53, RB1, ZBTB16, FLNA, FXR1, AKT1, MAPK1, PTK2, CDKN2A, EP300, MCM7, CASP8, TERT, CALM1	29	2596	12782	2.71654	0.0158232	0.00227593	0.119677
GOTERM_CC_FAT	GO:0005730~nucleolus	8	25	0.000606792	SETDB1, MAPK1, CDKN2A, EP300, CASP8, TP53, ZBTB16, FXR1	29	698	12782	5.05167	0.0931001	0.0121411	0.731012
GOTERM_CC_FAT	GO:0005667~transcription factor complex	5	15.625	0.0010639	EP300, CREBBP, SMAD4, TP53, RB1	29	210	12782	10.4943	0.157498	0.0188619	1.27845
GOTERM_CC_FAT	GO:0044451~nucleoplasm part	7	21.875	0.00108475	MCM7, EP300, CREBBP, SMAD4, TP53, ZBTB16, RB1	29	555	12782	5.55912	0.160325	0.0173222	1.30336
GOTERM_CC_FAT	GO:0016605~PML body	3	9.375	0.00234288	TP53, ZBTB16, RB1	29	33	12782	40.069	0.314527	0.0337489	2.79552
GOTERM_CC_FAT	GO:0005694~chromosome	6	18.75	0.00292458	SETDB1, MCM7, CREBBP, TP53, RB1, TERT	29	460	12782	5.74903	0.375964	0.0385336	3.4784
GOTERM_CC_FAT	GO:0044427~chromosomal part	5	15.625	0.00944568	MCM7, CREBBP, TP53, RB1, TERT	29	386	12782	5.70931	0.783027	0.110892	10.8384
GOTERM_CC_FAT	GO:0030027~lamellipodium	3	9.375	0.010194	AKT1, PTK2, PIK3CA	29	70	12782	18.8897	0.807885	0.111156	11.6492
GOTERM_CC_FAT	GO:0031264~death-inducing signaling complex	2	6.25	0.0109067	CASP8, FADD	29	5	12782	176.303	0.828921	0.111045	12.4151
GOTERM_CC_FAT	GO:0005886~plasma membrane	15	46.875	0.0180599	EGFR, SETDB1, FGFR1, HRAS, FADD, ZBTB16, FLNA, MBP, AKT1, NOTCH1, PTK2, PLCG1, CASP8, SMURF1, CALM1	29	3777	12782	1.75043	0.946828	0.167556	19.7721
GOTERM_CC_FAT	GO:0031252~cell leading edge	3	9.375	0.0364241	AKT1, PTK2, PIK3CA	29	138	12782	9.58171	0.997455	0.296295	36.1416
GOTERM_CC_FAT	GO:0005819~spindle	3	9.375	0.0408546	AKT1, RB1, CALM1	29	147	12782	8.99507	0.998788	0.311401	39.6018
GOTERM_CC_FAT	GO:0016604~nuclear body	3	9.375	0.0519332	TP53, ZBTB16, RB1	29	168	12782	7.87069	0.999813	0.363585	47.515
GOTERM_CC_FAT	GO:0044452~nucleolar part	2	6.25	0.0575486	CDKN2A, CASP8	29	27	12782	32.6488	0.999928	0.379439	51.1517
GOTERM_CC_FAT	GO:0042995~cell projection	5	15.625	0.0634701	AKT1, MAPK1, PTK2, PIK3CA, MBP	29	697	12782	3.16183	0.999974	0.395125	54.7351
GOTERM_CC_FAT	GO:0005856~cytoskeleton	7	21.875	0.0745491	AKT1, MAPK1, PTK2, CASP8, RB1, FLNA, CALM1	29	1381	12782	2.23411	0.999996	0.432759	60.7998

## Sheet: GO_MF
Category	Term	Count	%	PValue	Genes	List Total	Pop Hits	Pop Total	Fold Enrichment	Bonferroni	Benjamini	FDR
GOTERM_MF_FAT	GO:0042802~identical protein binding	10	31.25	4.82237e-06	EGFR, AKT1, HSP90AA1, CASP8, SMAD4, FADD, ZBTB16, TERT, FLNA, TRIP13	29	640	12983	6.99515	0.000819469	0.000819469	0.00588305
GOTERM_MF_FAT	GO:0030235~nitric-oxide synthase regulator activity	3	9.375	4.4675e-05	EGFR, AKT1, HSP90AA1	29	5	12983	268.614	0.00756615	0.00379026	0.0544891
GOTERM_MF_FAT	GO:0043566~structure-specific DNA binding	5	15.625	0.000248096	EGFR, NOTCH1, MCM7, TP53, ZBTB16	29	145	12983	15.4376	0.0413043	0.0139621	0.302253
GOTERM_MF_FAT	GO:0008134~transcription factor binding	7	21.875	0.000662531	CDKN2A, EP300, CREBBP, TP53, RB1, FLNA, TRIP13	29	513	12983	6.10883	0.106552	0.0277739	0.805284
GOTERM_MF_FAT	GO:0019899~enzyme binding	7	21.875	0.000733383	EGFR, AKT1, MAPK1, CDKN2A, TP53, RB1, FLNA	29	523	12983	5.99202	0.117257	0.0246356	0.891049
GOTERM_MF_FAT	GO:0046983~protein dimerization activity	7	21.875	0.000884182	EGFR, HSP90AA1, SMAD4, TP53, ZBTB16, TERT, FLNA	29	542	12983	5.78197	0.139617	0.0247514	1.07336
GOTERM_MF_FAT	GO:0005524~ATP binding	10	31.25	0.00286915	EGFR, AKT1, FGFR1, MAPK1, PTK2, MCM7, HSP90AA1, TP53, PIK3CA, TRIP13	29	1477	12983	3.03107	0.386428	0.0674007	3.44463
GOTERM_MF_FAT	GO:0032559~adenyl ribonucleotide binding	10	31.25	0.00314807	EGFR, AKT1, FGFR1, MAPK1, PTK2, MCM7, HSP90AA1, TP53, PIK3CA, TRIP13	29	1497	12983	2.99058	0.414925	0.0648067	3.77361
GOTERM_MF_FAT	GO:0032553~ribonucleotide binding	11	34.375	0.00359893	EGFR, AKT1, FGFR1, MAPK1, HRAS, PTK2, MCM7, HSP90AA1, TP53, PIK3CA, TRIP13	29	1836	12983	2.68224	0.458235	0.0658353	4.30323
GOTERM_MF_FAT	GO:0032555~purine ribonucleotide binding	11	34.375	0.00359893	EGFR, AKT1, FGFR1, MAPK1, HRAS, PTK2, MCM7, HSP90AA1, TP53, PIK3CA, TRIP13	29	1836	12983	2.68224	0.458235	0.0658353	4.30323
GOTERM_MF_FAT	GO:0003700~transcription factor activity	8	25	0.00385184	NOTCH1, CDKN2A, EP300, CREBBP, SMAD4, TP53, ZBTB16, RB1	29	975	12983	3.67335	0.481117	0.0635019	4.59914
GOTERM_MF_FAT	GO:0046332~SMAD binding	3	9.375	0.00437797	CREBBP, SMAD4, SMURF1	29	46	12983	29.1972	0.525688	0.0655603	5.21204
GOTERM_MF_FAT	GO:0030554~adenyl nucleotide binding	10	31.25	0.00448998	EGFR, AKT1, FGFR1, MAPK1, PTK2, MCM7, HSP90AA1, TP53, PIK3CA, TRIP13	29	1577	12983	2.83887	0.534673	0.0617616	5.34205
GOTERM_MF_FAT	GO:0017076~purine nucleotide binding	11	34.375	0.00496791	EGFR, AKT1, FGFR1, MAPK1, HRAS, PTK2, MCM7, HSP90AA1, TP53, PIK3CA, TRIP13	29	1918	12983	2.56756	0.571151	0.0630515	5.89498
GOTERM_MF_FAT	GO:0001883~purine nucleoside binding	10	31.25	0.004971	EGFR, AKT1, FGFR1, MAPK1, PTK2, MCM7, HSP90AA1, TP53, PIK3CA, TRIP13	29	1601	12983	2.79631	0.571377	0.0587182	5.89854
GOTERM_MF_FAT	GO:0001882~nucleoside binding	10	31.25	0.00520474	EGFR, AKT1, FGFR1, MAPK1, PTK2, MCM7, HSP90AA1, TP53, PIK3CA, TRIP13	29	1612	12983	2.77723	0.588159	0.0574263	6.16787
GOTERM_MF_FAT	GO:0042803~protein homodimerization activity	5	15.625	0.00540697	HSP90AA1, SMAD4, ZBTB16, TERT, FLNA	29	334	12983	6.70194	0.60215	0.0559772	6.40031
GOTERM_MF_FAT	GO:0042975~peroxisome proliferator activated receptor binding	2	6.25	0.00645655	EP300, CREBBP	29	3	12983	298.46	0.667519	0.0627215	7.59825
GOTERM_MF_FAT	GO:0003677~DNA binding	12	37.5	0.00652572	EGFR, SETDB1, NOTCH1, CDKN2A, MCM7, EP300, CREBBP, SMAD4, TP53, ZBTB16, RB1, TERT	29	2331	12983	2.30471	0.671431	0.0599608	7.67669
GOTERM_MF_FAT	GO:0019900~kinase binding	4	12.5	0.00655298	MAPK1, CDKN2A, RB1, FLNA	29	179	12983	10.0042	0.67296	0.0571281	7.7076
GOTERM_MF_FAT	GO:0016563~transcription activator activity	5	15.625	0.0110094	NOTCH1, EP300, CREBBP, SMAD4, RB1	29	410	12983	5.45963	0.847712	0.0898074	12.6335
GOTERM_MF_FAT	GO:0030528~transcription regulator activity	9	28.125	0.0121581	NOTCH1, CDKN2A, EP300, CREBBP, SMAD4, TP53, ZBTB16, RB1, TRIP13	29	1512	12983	2.66482	0.875013	0.094281	13.8634
GOTERM_MF_FAT	GO:0000166~nucleotide binding	11	34.375	0.015093	EGFR, AKT1, FGFR1, MAPK1, HRAS, PTK2, MCM7, HSP90AA1, TP53, PIK3CA, TRIP13	29	2245	12983	2.19358	0.924632	0.110874	16.9341
GOTERM_MF_FAT	GO:0003690~double-stranded DNA binding	3	9.375	0.0184069	EGFR, TP53, ZBTB16	29	97	12983	13.8461	0.957503	0.128308	20.2803
GOTERM_MF_FAT	GO:0070412~R-SMAD binding	2	6.25	0.0213659	SMAD4, SMURF1	29	10	12983	89.5379	0.974563	0.141855	23.1631
GOTERM_MF_FAT	GO:0008022~protein C-terminus binding	3	9.375	0.0368207	HRAS, EP300, ZBTB16	29	141	12983	9.52531	0.998301	0.225166	36.7253
GOTERM_MF_FAT	GO:0004672~protein kinase activity	5	15.625	0.0395348	EGFR, AKT1, FGFR1, MAPK1, PTK2	29	606	12983	3.69381	0.998948	0.231831	38.8666
GOTERM_MF_FAT	GO:0019901~protein kinase binding	3	9.375	0.0397182	MAPK1, CDKN2A, FLNA	29	147	12983	9.13652	0.998982	0.225223	39.0089
GOTERM_MF_FAT	GO:0003712~transcription cofactor activity	4	12.5	0.0423752	EP300, CREBBP, RB1, TRIP13	29	363	12983	4.93322	0.999364	0.231172	41.036
GOTERM_MF_FAT	GO:0004713~protein tyrosine kinase activity	3	9.375	0.0494405	EGFR, FGFR1, PTK2	29	166	12983	8.09078	0.999819	0.25713	46.1295
GOTERM_MF_FAT	GO:0051219~phosphoprotein binding	2	6.25	0.0566816	MAPK1, RB1	29	27	12983	33.1622	0.999951	0.281549	50.9278
GOTERM_MF_FAT	GO:0003713~transcription coactivator activity	3	9.375	0.0772757	EP300, CREBBP, RB1	29	214	12983	6.27602	0.999999	0.356633	62.5128
GOTERM_MF_FAT	GO:0004402~histone acetyltransferase activity	2	6.25	0.0788746	EP300, CREBBP	29	38	12983	23.5626	0.999999	0.353686	63.2976
GOTERM_MF_FAT	GO:0004468~lysine N-acetyltransferase activity	2	6.25	0.0788746	EP300, CREBBP	29	38	12983	23.5626	0.999999	0.353686	63.2976
