# Supplementary material for: LNDriver: identifying driver genes by integrating mutation and expression data based on gene-gene interaction network
Source: BMC Bioinformatics. 2016 Dec 23;17(Suppl 17):467. doi: 10.1186/s12859-016-1332-y (PMC5259866; doi:10.1186/s12859-016-1332-y)
Supplement: Additional file 5: — The results of KEGG and GO enrichment analysis in KIRC. (XLS 122 kb) [file 12859_2016_1332_MOESM5_ESM.xls]

## Sheet: KEGG_pathway
The results of enrichment analysis in KIRC KEGG_pathway: the results of KEGG enrichment analysis; GO_BP: the rsults of biological process in GO enrichment analysis; GO_CC: the results of cellular biosynthetic process in GO enrichment analysis; GO_MF: the results of molecular functions in GO enrichment analysis;
Category	Term	Count	%	PValue	Genes	List Total	Pop Hits	Pop Total	Fold Enrichment	Bonferroni	Benjamini	FDR
KEGG_PATHWAY	hsa05200:Pathways in cancer	11	30.5556	1.48856e-06	EGFR, CDKN2A, EP300, HDAC1, VHL, MET, CREBBP, PPARG, TP53, RB1, PTEN	26	328	5085	6.55898	9.52633e-05	9.52633e-05	0.00151222
KEGG_PATHWAY	hsa04110:Cell cycle	8	22.2222	1.52539e-06	CDKN2A, EP300, HDAC1, CREBBP, PCNA, TP53, RB1, ATM	26	125	5085	12.5169	9.76201e-05	4.88113e-05	0.00154964
KEGG_PATHWAY	hsa05218:Melanoma	6	16.6667	1.96839e-05	EGFR, CDKN2A, MET, TP53, RB1, PTEN	26	71	5085	16.5276	0.00125899	0.000419839	0.0199951
KEGG_PATHWAY	hsa05215:Prostate cancer	6	16.6667	5.91296e-05	EGFR, EP300, CREBBP, TP53, RB1, PTEN	26	89	5085	13.185	0.00377726	0.000945654	0.0600537
KEGG_PATHWAY	hsa05214:Glioma	5	13.8889	0.000222707	EGFR, CDKN2A, TP53, RB1, PTEN	26	63	5085	15.522	0.0141537	0.00284691	0.226018
KEGG_PATHWAY	hsa04520:Adherens junction	5	13.8889	0.000483009	EGFR, EP300, MET, CREBBP, SRC	26	77	5085	12.6998	0.0304469	0.00514008	0.489606
KEGG_PATHWAY	hsa05219:Bladder cancer	4	11.1111	0.00106216	EGFR, CDKN2A, TP53, RB1	26	42	5085	18.6264	0.0657529	0.00966928	1.07382
KEGG_PATHWAY	hsa04144:Endocytosis	6	16.6667	0.00172979	EGFR, MET, RAB5A, ARF6, SRC, KDR	26	184	5085	6.37751	0.104884	0.0137548	1.74344
KEGG_PATHWAY	hsa05223:Non-small cell lung cancer	4	11.1111	0.00220735	EGFR, CDKN2A, TP53, RB1	26	54	5085	14.4872	0.131881	0.0155912	2.21992
KEGG_PATHWAY	hsa04115:p53 signaling pathway	4	11.1111	0.00426217	CDKN2A, TP53, PTEN, ATM	26	68	5085	11.5045	0.239182	0.0269659	4.2464
KEGG_PATHWAY	hsa05211:Renal cell carcinoma	4	11.1111	0.00462537	EP300, VHL, MET, CREBBP	26	70	5085	11.1758	0.256741	0.0266132	4.60064
KEGG_PATHWAY	hsa05212:Pancreatic cancer	4	11.1111	0.00500689	EGFR, CDKN2A, TP53, RB1	26	72	5085	10.8654	0.274755	0.0264153	4.97146
KEGG_PATHWAY	hsa05220:Chronic myeloid leukemia	4	11.1111	0.00561408	CDKN2A, HDAC1, TP53, RB1	26	75	5085	10.4308	0.302542	0.0273359	5.55895
KEGG_PATHWAY	hsa04350:TGF-beta signaling pathway	4	11.1111	0.00847705	PPP2R1A, SMAD9, EP300, CREBBP	26	87	5085	8.99204	0.420068	0.0381699	8.28513
KEGG_PATHWAY	hsa05016:Huntington's disease	5	13.8889	0.0107265	EP300, HDAC1, CREBBP, PPARG, TP53	26	180	5085	5.43269	0.498528	0.0449712	10.3771
KEGG_PATHWAY	hsa04510:Focal adhesion	5	13.8889	0.0156109	EGFR, MET, PTEN, SRC, KDR	26	201	5085	4.8651	0.634678	0.0609964	14.7722
KEGG_PATHWAY	hsa04330:Notch signaling pathway	3	8.33333	0.0219152	EP300, HDAC1, CREBBP	26	47	5085	12.4836	0.757844	0.0800371	20.1574
KEGG_PATHWAY	hsa05213:Endometrial cancer	3	8.33333	0.0264837	EGFR, TP53, PTEN	26	52	5085	11.2833	0.82054	0.0910212	23.866
KEGG_PATHWAY	hsa04530:Tight junction	4	11.1111	0.026946	PPP2R1A, PRKCD, PTEN, SRC	26	134	5085	5.83812	0.825914	0.0879048	24.2325
KEGG_PATHWAY	hsa05014:Amyotrophic lateral sclerosis (ALS)	3	8.33333	0.0274402	NOS1, RAB5A, TP53	26	53	5085	11.0704	0.831483	0.0851873	24.6226
KEGG_PATHWAY	hsa04310:Wnt signaling pathway	4	11.1111	0.0365996	PPP2R1A, EP300, CREBBP, TP53	26	151	5085	5.18085	0.908032	0.107415	31.5312
KEGG_PATHWAY	hsa05120:Epithelial cell signaling in Helicobacter pylori infection	3	8.33333	0.04338	EGFR, MET, SRC	26	68	5085	8.62839	0.941477	0.12104	36.2718
KEGG_PATHWAY	hsa05210:Colorectal cancer	3	8.33333	0.0633071	EGFR, MET, TP53	26	84	5085	6.98489	0.984787	0.166384	48.5417
KEGG_PATHWAY	hsa05222:Small cell lung cancer	3	8.33333	0.0633071	TP53, RB1, PTEN	26	84	5085	6.98489	0.984787	0.166384	48.5417
KEGG_PATHWAY	hsa04912:GnRH signaling pathway	3	8.33333	0.0828194	EGFR, PRKCD, SRC	26	98	5085	5.98705	0.996045	0.205892	58.4494

## Sheet: GO_BP
Category	Term	Count	%	PValue	Genes	List Total	Pop Hits	Pop Total	Fold Enrichment	Bonferroni	Benjamini	FDR
GOTERM_BP_FAT	GO:0051173~positive regulation of nitrogen compound metabolic process	14	38.8889	3.20286e-09	EGFR, ATF7IP, SMAD9, VHL, CREBBP, PPARG, TP53, RB1, ATXN1, EP300, HDAC1, NCOA3, JAK2, SMARCA4	36	644	13528	8.16908	3.56478e-06	3.56478e-06	5.12946e-06
GOTERM_BP_FAT	GO:0031328~positive regulation of cellular biosynthetic process	14	38.8889	6.74758e-09	EGFR, ATF7IP, SMAD9, VHL, CREBBP, PPARG, TP53, RB1, ATXN1, EP300, HDAC1, NCOA3, JAK2, SMARCA4	36	685	13528	7.68013	7.51003e-06	3.75502e-06	1.08064e-05
GOTERM_BP_FAT	GO:0009891~positive regulation of biosynthetic process	14	38.8889	8.03237e-09	EGFR, ATF7IP, SMAD9, VHL, CREBBP, PPARG, TP53, RB1, ATXN1, EP300, HDAC1, NCOA3, JAK2, SMARCA4	36	695	13528	7.56962	8.93999e-06	2.98e-06	1.2864e-05
GOTERM_BP_FAT	GO:0045786~negative regulation of cell cycle	7	19.4444	5.39577e-08	EGFR, CDKN2A, HDAC1, TP53, RB1, ATM, SMARCA4	36	81	13528	32.4746	6.00531e-05	1.50136e-05	8.64145e-05
GOTERM_BP_FAT	GO:0045941~positive regulation of transcription	12	33.3333	1.00606e-07	ATXN1, ATF7IP, SMAD9, EP300, HDAC1, NCOA3, VHL, CREBBP, PPARG, TP53, RB1, SMARCA4	36	564	13528	7.99527	0.000111968	2.23946e-05	0.000161122
GOTERM_BP_FAT	GO:0010628~positive regulation of gene expression	12	33.3333	1.35935e-07	ATXN1, ATF7IP, SMAD9, EP300, HDAC1, NCOA3, VHL, CREBBP, PPARG, TP53, RB1, SMARCA4	36	581	13528	7.76133	0.000151284	2.52155e-05	0.000217702
GOTERM_BP_FAT	GO:0042325~regulation of phosphorylation	11	30.5556	1.80821e-07	EGFR, ATXN1, PPP2R1A, CDKN2A, MET, JAK2, RB1, TTN, FRS2, PRKCD, PTEN	36	466	13528	8.87029	0.000201233	2.87501e-05	0.000289589
GOTERM_BP_FAT	GO:0051174~regulation of phosphorus metabolic process	11	30.5556	2.61963e-07	EGFR, ATXN1, PPP2R1A, CDKN2A, MET, JAK2, RB1, TTN, FRS2, PRKCD, PTEN	36	485	13528	8.52279	0.000291522	3.64449e-05	0.000419539
GOTERM_BP_FAT	GO:0019220~regulation of phosphate metabolic process	11	30.5556	2.61963e-07	EGFR, ATXN1, PPP2R1A, CDKN2A, MET, JAK2, RB1, TTN, FRS2, PRKCD, PTEN	36	485	13528	8.52279	0.000291522	3.64449e-05	0.000419539
GOTERM_BP_FAT	GO:0045935~positive regulation of nucleobase, nucleoside, nucleotide and nucleic acid metabolic process	12	33.3333	2.79148e-07	ATXN1, ATF7IP, SMAD9, EP300, HDAC1, NCOA3, VHL, CREBBP, PPARG, TP53, RB1, SMARCA4	36	624	13528	7.2265	0.000310644	3.45208e-05	0.000447062
GOTERM_BP_FAT	GO:0051338~regulation of transferase activity	10	27.7778	3.06113e-07	EGFR, PPP2R1A, CDKN2A, MET, PPARG, JAK2, RB1, TTN, FRS2, PTEN	36	372	13528	10.1016	0.000340646	3.40698e-05	0.000490246
GOTERM_BP_FAT	GO:0010557~positive regulation of macromolecule biosynthetic process	12	33.3333	4.46627e-07	ATXN1, ATF7IP, SMAD9, EP300, HDAC1, NCOA3, VHL, CREBBP, PPARG, TP53, RB1, SMARCA4	36	654	13528	6.89501	0.000496973	4.51896e-05	0.000715282
GOTERM_BP_FAT	GO:0010604~positive regulation of macromolecule metabolic process	13	36.1111	8.30379e-07	ATXN1, ATF7IP, SMAD9, EP300, HDAC1, NCOA3, VHL, CREBBP, PPARG, TP53, JAK2, RB1, SMARCA4	36	857	13528	5.70025	0.000923785	7.70147e-05	0.00132986
GOTERM_BP_FAT	GO:0006357~regulation of transcription from RNA polymerase II promoter	12	33.3333	1.275e-06	ATXN1, ATF7IP, EP300, HDAC1, VHL, CREBBP, PPARG, TP53, RB1, DDX20, CHD3, SMARCA4	36	727	13528	6.20266	0.00141807	0.000109154	0.00204193
GOTERM_BP_FAT	GO:0010605~negative regulation of macromolecule metabolic process	12	33.3333	1.40103e-06	ATXN1, ATF7IP, PPP2R1A, CDKN2A, HDAC1, VHL, PPARG, TP53, RB1, DDX20, PRKCD, SMARCA4	36	734	13528	6.14351	0.00155813	0.000111376	0.00224376
GOTERM_BP_FAT	GO:0045859~regulation of protein kinase activity	9	25	2.12746e-06	EGFR, PPP2R1A, CDKN2A, MET, JAK2, RB1, TTN, FRS2, PTEN	36	345	13528	9.8029	0.00236507	0.000157845	0.00340713
GOTERM_BP_FAT	GO:0045893~positive regulation of transcription, DNA-dependent	10	27.7778	2.4346e-06	ATXN1, ATF7IP, EP300, HDAC1, NCOA3, CREBBP, PPARG, TP53, RB1, SMARCA4	36	477	13528	7.87794	0.00270604	0.000169342	0.00389899
GOTERM_BP_FAT	GO:0051254~positive regulation of RNA metabolic process	10	27.7778	2.60774e-06	ATXN1, ATF7IP, EP300, HDAC1, NCOA3, CREBBP, PPARG, TP53, RB1, SMARCA4	36	481	13528	7.81243	0.00289821	0.000170716	0.00417628
GOTERM_BP_FAT	GO:0043549~regulation of kinase activity	9	25	2.74448e-06	EGFR, PPP2R1A, CDKN2A, MET, JAK2, RB1, TTN, FRS2, PTEN	36	357	13528	9.47339	0.00304995	0.000169686	0.00439526
GOTERM_BP_FAT	GO:0051252~regulation of RNA metabolic process	17	47.2222	3.30924e-06	ATF7IP, SMAD9, VHL, CREBBP, PPARG, TP53, RB1, ATXN1, CDKN2A, EP300, HDAC1, NCOA3, DDX20, PABPC1, EWSR1, SMARCA4, CHD3	36	1813	13528	3.52356	0.00367642	0.000193833	0.0052997
GOTERM_BP_FAT	GO:0042981~regulation of apoptosis	12	33.3333	3.41023e-06	EGFR, PPP2R1A, CDKN2A, HDAC1, VHL, TP53, JAK2, DDX20, PTEN, ATM, PLG, SRC	36	804	13528	5.60862	0.0037884	0.000189762	0.00546142
GOTERM_BP_FAT	GO:0043067~regulation of programmed cell death	12	33.3333	3.7537e-06	EGFR, PPP2R1A, CDKN2A, HDAC1, VHL, TP53, JAK2, DDX20, PTEN, ATM, PLG, SRC	36	812	13528	5.55337	0.00416916	0.000198926	0.00601146
GOTERM_BP_FAT	GO:0010941~regulation of cell death	12	33.3333	3.89014e-06	EGFR, PPP2R1A, CDKN2A, HDAC1, VHL, TP53, JAK2, DDX20, PTEN, ATM, PLG, SRC	36	815	13528	5.53292	0.00432037	0.000196787	0.00622997
GOTERM_BP_FAT	GO:0000122~negative regulation of transcription from RNA polymerase II promoter	8	22.2222	4.40913e-06	ATF7IP, HDAC1, VHL, PPARG, TP53, RB1, DDX20, SMARCA4	36	266	13528	11.3016	0.00489535	0.000213341	0.0070611
GOTERM_BP_FAT	GO:0007242~intracellular signaling cascade	14	38.8889	7.52862e-06	EGFR, PPP2R1A, NCOA3, MET, RAB5A, TP53, PCNA, ARF6, JAK2, RB1, PRKCD, FRS2, ATM, SRC	36	1256	13528	4.18861	0.00834438	0.00034908	0.0120566
GOTERM_BP_FAT	GO:0043065~positive regulation of apoptosis	9	25	1.08008e-05	PPP2R1A, CDKN2A, TP53, JAK2, DDX20, PTEN, ATM, PLG, SRC	36	430	13528	7.86512	0.0119494	0.000480739	0.0172963
GOTERM_BP_FAT	GO:0043068~positive regulation of programmed cell death	9	25	1.13619e-05	PPP2R1A, CDKN2A, TP53, JAK2, DDX20, PTEN, ATM, PLG, SRC	36	433	13528	7.81062	0.0125663	0.000486263	0.0181949
GOTERM_BP_FAT	GO:0010942~positive regulation of cell death	9	25	1.17496e-05	PPP2R1A, CDKN2A, TP53, JAK2, DDX20, PTEN, ATM, PLG, SRC	36	435	13528	7.77471	0.0129922	0.00048423	0.0188156
GOTERM_BP_FAT	GO:0008283~cell proliferation	9	25	1.19476e-05	EGFR, MET, CREBBP, PCNA, TP53, FRS2, PRKCD, PTEN, SRC	36	436	13528	7.75688	0.0132097	0.000474806	0.0191326
GOTERM_BP_FAT	GO:0006355~regulation of transcription, DNA-dependent	16	44.4444	1.3415e-05	ATF7IP, SMAD9, VHL, CREBBP, PPARG, TP53, RB1, ATXN1, CDKN2A, EP300, HDAC1, NCOA3, DDX20, EWSR1, SMARCA4, CHD3	36	1773	13528	3.39111	0.0148201	0.00051473	0.0214823
GOTERM_BP_FAT	GO:0006917~induction of apoptosis	8	22.2222	1.47619e-05	PPP2R1A, CDKN2A, TP53, JAK2, DDX20, PTEN, ATM, PLG	36	320	13528	9.39444	0.0162959	0.000547522	0.023639
GOTERM_BP_FAT	GO:0012502~induction of programmed cell death	8	22.2222	1.50634e-05	PPP2R1A, CDKN2A, TP53, JAK2, DDX20, PTEN, ATM, PLG	36	321	13528	9.36518	0.0166259	0.000540682	0.0241216
GOTERM_BP_FAT	GO:0016481~negative regulation of transcription	9	25	1.73469e-05	ATXN1, ATF7IP, HDAC1, VHL, PPARG, TP53, RB1, DDX20, SMARCA4	36	459	13528	7.36819	0.019122	0.000603169	0.0277778
GOTERM_BP_FAT	GO:0051726~regulation of cell cycle	8	22.2222	1.83691e-05	EGFR, CDKN2A, HDAC1, TP53, RB1, PTEN, ATM, SMARCA4	36	331	13528	9.08224	0.0202374	0.000619354	0.0294145
GOTERM_BP_FAT	GO:0045449~regulation of transcription	19	52.7778	1.90159e-05	ATF7IP, SETDB1, PPP2R1A, SMAD9, VHL, CREBBP, PPARG, TP53, RB1, ATXN1, CDKN2A, EP300, HDAC1, NCOA3, JAK2, DDX20, EWSR1, SMARCA4, CHD3	36	2601	13528	2.74501	0.0209425	0.000622302	0.03045
GOTERM_BP_FAT	GO:0042127~regulation of cell proliferation	11	30.5556	2.03272e-05	EGFR, CDKN2A, HDAC1, VHL, PPARG, TP53, JAK2, RB1, PTEN, PLG, KDR	36	787	13528	5.25229	0.0223704	0.000646204	0.0325496
GOTERM_BP_FAT	GO:0007169~transmembrane receptor protein tyrosine kinase signaling pathway	7	19.4444	2.09379e-05	EGFR, MET, JAK2, FRS2, PTEN, SRC, KDR	36	224	13528	11.7431	0.0230347	0.000647127	0.0335272
GOTERM_BP_FAT	GO:0007167~enzyme linked receptor protein signaling pathway	8	22.2222	2.26782e-05	EGFR, SMAD9, MET, JAK2, FRS2, PTEN, SRC, KDR	36	342	13528	8.79012	0.0249252	0.00068196	0.0363135
GOTERM_BP_FAT	GO:0051276~chromosome organization	9	25	2.58005e-05	SETDB1, EP300, HDAC1, CREBBP, TP53, RB1, TTN, CHD3, SMARCA4	36	485	13528	6.9732	0.0283079	0.000755408	0.0413121
GOTERM_BP_FAT	GO:0045892~negative regulation of transcription, DNA-dependent	8	22.2222	2.93413e-05	ATF7IP, HDAC1, VHL, PPARG, TP53, RB1, DDX20, SMARCA4	36	356	13528	8.44444	0.0321299	0.000837017	0.0469804
GOTERM_BP_FAT	GO:0008285~negative regulation of cell proliferation	8	22.2222	3.20813e-05	CDKN2A, VHL, PPARG, TP53, JAK2, RB1, PTEN, PLG	36	361	13528	8.32749	0.0350771	0.000892279	0.0513667
GOTERM_BP_FAT	GO:0051253~negative regulation of RNA metabolic process	8	22.2222	3.26539e-05	ATF7IP, HDAC1, VHL, PPARG, TP53, RB1, DDX20, SMARCA4	36	362	13528	8.30448	0.0356919	0.000886056	0.0522832
GOTERM_BP_FAT	GO:0010629~negative regulation of gene expression	9	25	3.39726e-05	ATXN1, ATF7IP, HDAC1, VHL, PPARG, TP53, RB1, DDX20, SMARCA4	36	504	13528	6.71032	0.0371061	0.000899883	0.054394
GOTERM_BP_FAT	GO:0045934~negative regulation of nucleobase, nucleoside, nucleotide and nucleic acid metabolic process	9	25	3.80119e-05	ATXN1, ATF7IP, HDAC1, VHL, PPARG, TP53, RB1, DDX20, SMARCA4	36	512	13528	6.60547	0.0414256	0.000983425	0.0608596
GOTERM_BP_FAT	GO:0045944~positive regulation of transcription from RNA polymerase II promoter	8	22.2222	3.81974e-05	ATXN1, EP300, HDAC1, CREBBP, PPARG, TP53, RB1, SMARCA4	36	371	13528	8.10302	0.0416234	0.000965772	0.0611565
GOTERM_BP_FAT	GO:0007346~regulation of mitotic cell cycle	6	16.6667	4.14661e-05	EGFR, CDKN2A, TP53, RB1, ATM, SMARCA4	36	152	13528	14.8333	0.0451039	0.00102509	0.0663884
GOTERM_BP_FAT	GO:0051172~negative regulation of nitrogen compound metabolic process	9	25	4.18701e-05	ATXN1, ATF7IP, HDAC1, VHL, PPARG, TP53, RB1, DDX20, SMARCA4	36	519	13528	6.51638	0.0455332	0.00101258	0.0670349
GOTERM_BP_FAT	GO:0051098~regulation of binding	6	16.6667	4.27877e-05	CDKN2A, EP300, NCOA3, JAK2, PRKCD, SMARCA4	36	153	13528	14.7364	0.0465075	0.00101276	0.0685035
GOTERM_BP_FAT	GO:0010558~negative regulation of macromolecule biosynthetic process	9	25	6.07557e-05	ATXN1, ATF7IP, HDAC1, VHL, PPARG, TP53, RB1, DDX20, SMARCA4	36	547	13528	6.18282	0.0653873	0.00140782	0.0972573
GOTERM_BP_FAT	GO:0032535~regulation of cellular component size	7	19.4444	6.08984e-05	PPP2R1A, CDKN2A, EP300, PPARG, TP53, ARF6, RB1	36	271	13528	9.70644	0.0655358	0.00138235	0.0974857
GOTERM_BP_FAT	GO:0016568~chromatin modification	7	19.4444	6.47363e-05	SETDB1, EP300, HDAC1, CREBBP, RB1, CHD3, SMARCA4	36	274	13528	9.60016	0.0695192	0.00144004	0.103626
GOTERM_BP_FAT	GO:0031327~negative regulation of cellular biosynthetic process	9	25	7.25935e-05	ATXN1, ATF7IP, HDAC1, VHL, PPARG, TP53, RB1, DDX20, SMARCA4	36	561	13528	6.02852	0.0776214	0.00158305	0.116197
GOTERM_BP_FAT	GO:0009890~negative regulation of biosynthetic process	9	25	8.42192e-05	ATXN1, ATF7IP, HDAC1, VHL, PPARG, TP53, RB1, DDX20, SMARCA4	36	573	13528	5.90227	0.0894804	0.00180107	0.134794
GOTERM_BP_FAT	GO:0030308~negative regulation of cell growth	5	13.8889	8.92528e-05	PPP2R1A, CDKN2A, PPARG, TP53, RB1	36	92	13528	20.4227	0.0945678	0.00187264	0.142845
GOTERM_BP_FAT	GO:0044093~positive regulation of molecular function	9	25	9.85272e-05	EGFR, CDKN2A, EP300, NCOA3, MET, TP53, JAK2, FRS2, SMARCA4	36	586	13528	5.77133	0.103867	0.00202879	0.157677
GOTERM_BP_FAT	GO:0045792~negative regulation of cell size	5	13.8889	0.000118712	PPP2R1A, CDKN2A, PPARG, TP53, RB1	36	99	13528	18.9787	0.123776	0.00239955	0.18995
GOTERM_BP_FAT	GO:0006796~phosphate metabolic process	11	30.5556	0.000123589	EGFR, PPP2R1A, MET, JAK2, TTN, FRS2, PRKCD, PTEN, ATM, SRC, KDR	36	973	13528	4.24826	0.128521	0.00245347	0.197747
GOTERM_BP_FAT	GO:0006793~phosphorus metabolic process	11	30.5556	0.000123589	EGFR, PPP2R1A, MET, JAK2, TTN, FRS2, PRKCD, PTEN, ATM, SRC, KDR	36	973	13528	4.24826	0.128521	0.00245347	0.197747
GOTERM_BP_FAT	GO:0001558~regulation of cell growth	6	16.6667	0.000131821	PPP2R1A, CDKN2A, EP300, PPARG, TP53, RB1	36	194	13528	11.622	0.13647	0.00257084	0.210905
GOTERM_BP_FAT	GO:0051090~regulation of transcription factor activity	5	13.8889	0.000138409	CDKN2A, EP300, NCOA3, JAK2, SMARCA4	36	103	13528	18.2416	0.142779	0.00265268	0.221435
GOTERM_BP_FAT	GO:0031647~regulation of protein stability	4	11.1111	0.000169962	CDKN2A, VHL, PRKCD, PTEN	36	42	13528	35.7884	0.172365	0.00320136	0.27185
GOTERM_BP_FAT	GO:0008361~regulation of cell size	6	16.6667	0.000174573	PPP2R1A, CDKN2A, EP300, PPARG, TP53, RB1	36	206	13528	10.945	0.176603	0.00323338	0.279217
GOTERM_BP_FAT	GO:0045926~negative regulation of growth	5	13.8889	0.000178428	PPP2R1A, CDKN2A, PPARG, TP53, RB1	36	110	13528	17.0808	0.180129	0.00325057	0.285374
GOTERM_BP_FAT	GO:0044092~negative regulation of molecular function	7	19.4444	0.000191941	PPP2R1A, CDKN2A, PPARG, TP53, JAK2, RB1, PRKCD	36	334	13528	7.87558	0.19237	0.00344005	0.306955
GOTERM_BP_FAT	GO:0042326~negative regulation of phosphorylation	4	11.1111	0.000208969	ATXN1, PPP2R1A, CDKN2A, PRKCD	36	45	13528	33.4025	0.207535	0.00368537	0.334145
GOTERM_BP_FAT	GO:0006468~protein amino acid phosphorylation	9	25	0.000240875	EGFR, MET, JAK2, TTN, FRS2, PRKCD, ATM, SRC, KDR	36	667	13528	5.07046	0.235189	0.00418071	0.38507
GOTERM_BP_FAT	GO:0010563~negative regulation of phosphorus metabolic process	4	11.1111	0.00025336	ATXN1, PPP2R1A, CDKN2A, PRKCD	36	48	13528	31.3148	0.245746	0.00432945	0.404991
GOTERM_BP_FAT	GO:0045936~negative regulation of phosphate metabolic process	4	11.1111	0.00025336	ATXN1, PPP2R1A, CDKN2A, PRKCD	36	48	13528	31.3148	0.245746	0.00432945	0.404991
GOTERM_BP_FAT	GO:0051101~regulation of DNA binding	5	13.8889	0.000257324	CDKN2A, EP300, NCOA3, JAK2, SMARCA4	36	121	13528	15.528	0.249067	0.00433057	0.411315
GOTERM_BP_FAT	GO:0006325~chromatin organization	7	19.4444	0.000373673	SETDB1, EP300, HDAC1, CREBBP, RB1, CHD3, SMARCA4	36	378	13528	6.95885	0.340304	0.00618937	0.596771
GOTERM_BP_FAT	GO:0001666~response to hypoxia	5	13.8889	0.000379792	NOS1, SMAD9, EP300, VHL, CREBBP	36	134	13528	14.0216	0.344783	0.0061982	0.606515
GOTERM_BP_FAT	GO:0008219~cell death	9	25	0.000400562	ATXN1, CDKN2A, EP300, TP53, ARF6, JAK2, PTEN, ATM, PLG	36	719	13528	4.70376	0.359762	0.0064417	0.639585
GOTERM_BP_FAT	GO:0030155~regulation of cell adhesion	5	13.8889	0.000413102	PPP2R1A, CDKN2A, JAK2, PTEN, SRC	36	137	13528	13.7145	0.368639	0.00654814	0.659544
GOTERM_BP_FAT	GO:0016265~death	9	25	0.000419655	ATXN1, CDKN2A, EP300, TP53, ARF6, JAK2, PTEN, ATM, PLG	36	724	13528	4.67127	0.373229	0.00655831	0.669974
GOTERM_BP_FAT	GO:0010552~positive regulation of specific transcription from RNA polymerase II promoter	4	11.1111	0.000421838	HDAC1, PPARG, TP53, SMARCA4	36	57	13528	26.3704	0.374751	0.00650106	0.673448
GOTERM_BP_FAT	GO:0045165~cell fate commitment	5	13.8889	0.000436437	PPARG, TP53, FRS2, SMARCA4, KDR	36	139	13528	13.5172	0.384832	0.00663353	0.696679
GOTERM_BP_FAT	GO:0070482~response to oxygen levels	5	13.8889	0.000460701	NOS1, SMAD9, EP300, VHL, CREBBP	36	141	13528	13.3255	0.40123	0.00690683	0.735277
GOTERM_BP_FAT	GO:0051091~positive regulation of transcription factor activity	4	11.1111	0.000490733	EP300, NCOA3, JAK2, SMARCA4	36	60	13528	25.0519	0.420923	0.0072578	0.783032
GOTERM_BP_FAT	GO:0042592~homeostatic process	9	25	0.000536099	ATXN1, EP300, CREBBP, PPARG, TP53, JAK2, RB1, PLG, KDR	36	751	13528	4.50333	0.44945	0.00782237	0.855128
GOTERM_BP_FAT	GO:0050730~regulation of peptidyl-tyrosine phosphorylation	4	11.1111	0.000708588	EGFR, PPP2R1A, JAK2, PRKCD	36	68	13528	22.1046	0.545673	0.0101936	1.1288
GOTERM_BP_FAT	GO:0006915~apoptosis	8	22.2222	0.000755456	CDKN2A, EP300, TP53, ARF6, JAK2, PTEN, ATM, PLG	36	602	13528	4.99372	0.568782	0.0107259	1.20304
GOTERM_BP_FAT	GO:0043388~positive regulation of DNA binding	4	11.1111	0.000771233	EP300, NCOA3, JAK2, SMARCA4	36	70	13528	21.473	0.576293	0.0108109	1.22802
GOTERM_BP_FAT	GO:0016310~phosphorylation	9	25	0.000814388	EGFR, MET, JAK2, TTN, FRS2, PRKCD, ATM, SRC, KDR	36	800	13528	4.2275	0.596179	0.0112708	1.29632
GOTERM_BP_FAT	GO:0012501~programmed cell death	8	22.2222	0.000824741	CDKN2A, EP300, TP53, ARF6, JAK2, PTEN, ATM, PLG	36	611	13528	4.92017	0.600809	0.0112732	1.3127
GOTERM_BP_FAT	GO:0030334~regulation of cell migration	5	13.8889	0.00090979	EGFR, JAK2, PTEN, PLG, KDR	36	169	13528	11.1177	0.636893	0.0122784	1.44714
GOTERM_BP_FAT	GO:0051099~positive regulation of binding	4	11.1111	0.00105678	EP300, NCOA3, JAK2, SMARCA4	36	78	13528	19.2707	0.691742	0.0140785	1.6791
GOTERM_BP_FAT	GO:0048008~platelet-derived growth factor receptor signaling pathway	3	8.33333	0.00108169	JAK2, PTEN, SRC	36	19	13528	59.3333	0.700181	0.0142379	1.71836
GOTERM_BP_FAT	GO:0006928~cell motion	7	19.4444	0.00123886	VHL, MET, ARF6, JAK2, PTEN, SRC, KDR	36	475	13528	5.53778	0.748347	0.0161008	1.96572
GOTERM_BP_FAT	GO:0000165~MAPKKK cascade	5	13.8889	0.00124745	EGFR, PPP2R1A, MET, JAK2, FRS2	36	184	13528	10.2114	0.750744	0.0160246	1.97921
GOTERM_BP_FAT	GO:0065003~macromolecular complex assembly	8	22.2222	0.0013539	EIF6, PPP2R1A, VHL, CREBBP, TP53, DDX20, TTN, SRC	36	665	13528	4.52063	0.778628	0.017183	2.1464
GOTERM_BP_FAT	GO:0043193~positive regulation of gene-specific transcription	4	11.1111	0.00144916	HDAC1, PPARG, TP53, SMARCA4	36	87	13528	17.2771	0.800926	0.0181746	2.29578
GOTERM_BP_FAT	GO:0045930~negative regulation of mitotic cell cycle	3	8.33333	0.00145414	EGFR, RB1, SMARCA4	36	22	13528	51.2424	0.802028	0.0180335	2.30358
GOTERM_BP_FAT	GO:0040012~regulation of locomotion	5	13.8889	0.00145948	EGFR, JAK2, PTEN, PLG, KDR	36	192	13528	9.78588	0.803205	0.0179	2.31196
GOTERM_BP_FAT	GO:0051270~regulation of cell motion	5	13.8889	0.00148765	EGFR, JAK2, PTEN, PLG, KDR	36	193	13528	9.73518	0.809287	0.0180438	2.35608
GOTERM_BP_FAT	GO:0006350~transcription	14	38.8889	0.00150267	ATF7IP, SETDB1, SMAD9, CREBBP, PPARG, TP53, RB1, CDKN2A, EP300, HDAC1, NCOA3, EWSR1, CHD3, SMARCA4	36	2101	13528	2.50399	0.812453	0.0180282	2.3796
GOTERM_BP_FAT	GO:0000075~cell cycle checkpoint	4	11.1111	0.00164924	CDKN2A, TP53, RB1, ATM	36	91	13528	16.5177	0.840724	0.0195601	2.60884
GOTERM_BP_FAT	GO:0040008~regulation of growth	6	16.6667	0.00172262	PPP2R1A, CDKN2A, EP300, PPARG, TP53, RB1	36	341	13528	6.61193	0.853236	0.0202072	2.72342
GOTERM_BP_FAT	GO:0010551~regulation of specific transcription from RNA polymerase II promoter	4	11.1111	0.00181012	HDAC1, PPARG, TP53, SMARCA4	36	94	13528	15.9905	0.866878	0.0210025	2.85988
GOTERM_BP_FAT	GO:0010948~negative regulation of cell cycle process	3	8.33333	0.00187932	RB1, ATM, SMARCA4	36	25	13528	45.0933	0.876763	0.0215727	2.96768
GOTERM_BP_FAT	GO:0051348~negative regulation of transferase activity	4	11.1111	0.00192264	PPP2R1A, CDKN2A, PPARG, RB1	36	96	13528	15.6574	0.882575	0.02184	3.0351
GOTERM_BP_FAT	GO:0043933~macromolecular complex subunit organization	8	22.2222	0.00197374	EIF6, PPP2R1A, VHL, CREBBP, TP53, DDX20, TTN, SRC	36	710	13528	4.23412	0.88908	0.0221884	3.11459
GOTERM_BP_FAT	GO:0043066~negative regulation of apoptosis	6	16.6667	0.00202974	EGFR, HDAC1, VHL, TP53, PTEN, ATM	36	354	13528	6.36911	0.895795	0.0225835	3.20161
GOTERM_BP_FAT	GO:0007517~muscle organ development	5	13.8889	0.00206193	EP300, SVIL, MET, TTN, PTEN	36	211	13528	8.90469	0.89947	0.0227111	3.2516
GOTERM_BP_FAT	GO:0010608~posttranscriptional regulation of gene expression	5	13.8889	0.00206193	CDKN2A, VHL, PABPC1, PRKCD, PTEN	36	211	13528	8.90469	0.89947	0.0227111	3.2516
GOTERM_BP_FAT	GO:0043069~negative regulation of programmed cell death	6	16.6667	0.00215796	EGFR, HDAC1, VHL, TP53, PTEN, ATM	36	359	13528	6.28041	0.909681	0.0235249	3.40059
GOTERM_BP_FAT	GO:0060548~negative regulation of cell death	6	16.6667	0.0021843	EGFR, HDAC1, VHL, TP53, PTEN, ATM	36	360	13528	6.26296	0.912296	0.0235782	3.44142
GOTERM_BP_FAT	GO:0007507~heart development	5	13.8889	0.00220777	EP300, TTN, PTEN, ATM, SMARCA4	36	215	13528	8.73902	0.914562	0.0236003	3.4778
GOTERM_BP_FAT	GO:0009628~response to abiotic stimulus	6	16.6667	0.00240361	EGFR, ATXN1, NOS1, PPARG, TP53, ATM	36	368	13528	6.12681	0.931329	0.0254254	3.78074
GOTERM_BP_FAT	GO:0007243~protein kinase cascade	6	16.6667	0.00246086	EGFR, PPP2R1A, MET, JAK2, FRS2, SRC	36	370	13528	6.09369	0.935579	0.0257792	3.86915
GOTERM_BP_FAT	GO:0045597~positive regulation of cell differentiation	5	13.8889	0.00277448	SMAD9, VHL, PPARG, JAK2, RB1	36	229	13528	8.20475	0.954602	0.0287511	4.35202
GOTERM_BP_FAT	GO:0007568~aging	4	11.1111	0.00283326	CDKN2A, TP53, PRKCD, PTEN	36	110	13528	13.6646	0.957485	0.0290818	4.44228
GOTERM_BP_FAT	GO:0030097~hemopoiesis	5	13.8889	0.00309225	PPARG, TP53, JAK2, RB1, KDR	36	236	13528	7.96139	0.968159	0.0314127	4.83898
GOTERM_BP_FAT	GO:0010564~regulation of cell cycle process	4	11.1111	0.00313459	CDKN2A, RB1, ATM, SMARCA4	36	114	13528	13.1852	0.969629	0.0315492	4.9037
GOTERM_BP_FAT	GO:0014706~striated muscle tissue development	4	11.1111	0.00353806	EP300, SVIL, TTN, PTEN	36	119	13528	12.6312	0.980646	0.0352268	5.51824
GOTERM_BP_FAT	GO:0042692~muscle cell differentiation	4	11.1111	0.00370794	NOS1, RB1, TTN, PLG	36	121	13528	12.4224	0.983991	0.0365636	5.77588
GOTERM_BP_FAT	GO:0060537~muscle tissue development	4	11.1111	0.00406251	EP300, SVIL, TTN, PTEN	36	125	13528	12.0249	0.989228	0.0396461	6.31149
GOTERM_BP_FAT	GO:0016569~covalent chromatin modification	4	11.1111	0.00415427	EP300, HDAC1, CREBBP, SMARCA4	36	126	13528	11.9295	0.990278	0.0401737	6.44963
GOTERM_BP_FAT	GO:0048534~hemopoietic or lymphoid organ development	5	13.8889	0.00437034	PPARG, TP53, JAK2, RB1, KDR	36	260	13528	7.2265	0.992364	0.0418604	6.77417
GOTERM_BP_FAT	GO:0010038~response to metal ion	4	11.1111	0.00443711	EGFR, EP300, TTN, PTEN	36	129	13528	11.652	0.992913	0.042126	6.87425
GOTERM_BP_FAT	GO:0032583~regulation of gene-specific transcription	4	11.1111	0.00493404	HDAC1, PPARG, TP53, SMARCA4	36	134	13528	11.2172	0.995934	0.0463499	7.6159
GOTERM_BP_FAT	GO:0010553~negative regulation of specific transcription from RNA polymerase II promoter	3	8.33333	0.00500533	HDAC1, PPARG, SMARCA4	36	41	13528	27.4959	0.996246	0.046613	7.72186
GOTERM_BP_FAT	GO:0002520~immune system development	5	13.8889	0.00539712	PPARG, TP53, JAK2, RB1, KDR	36	276	13528	6.80757	0.997578	0.0497637	8.30205
GOTERM_BP_FAT	GO:0016477~cell migration	5	13.8889	0.00539712	VHL, MET, PTEN, SRC, KDR	36	276	13528	6.80757	0.997578	0.0497637	8.30205
GOTERM_BP_FAT	GO:0043086~negative regulation of catalytic activity	5	13.8889	0.00546621	PPP2R1A, CDKN2A, PPARG, TP53, RB1	36	277	13528	6.78299	0.997758	0.0499735	8.40402
GOTERM_BP_FAT	GO:0007162~negative regulation of cell adhesion	3	8.33333	0.00549416	CDKN2A, JAK2, PTEN	36	43	13528	26.2171	0.997827	0.0498153	8.44524
GOTERM_BP_FAT	GO:0051094~positive regulation of developmental process	5	13.8889	0.0055359	SMAD9, VHL, PPARG, JAK2, RB1	36	278	13528	6.75859	0.997927	0.0497808	8.50676
GOTERM_BP_FAT	GO:0043405~regulation of MAP kinase activity	4	11.1111	0.00568435	EGFR, PPP2R1A, MET, FRS2	36	141	13528	10.6604	0.998244	0.0506769	8.72525
GOTERM_BP_FAT	GO:0035282~segmentation	3	8.33333	0.00680786	EP300, FRS2, ATM	36	48	13528	23.4861	0.999501	0.0599418	10.363
GOTERM_BP_FAT	GO:0032582~negative regulation of gene-specific transcription	3	8.33333	0.00680786	HDAC1, PPARG, SMARCA4	36	48	13528	23.4861	0.999501	0.0599418	10.363
GOTERM_BP_FAT	GO:0031399~regulation of protein modification process	5	13.8889	0.00681356	EGFR, PPP2R1A, CDKN2A, JAK2, PRKCD	36	295	13528	6.36911	0.999504	0.0595215	10.3713
GOTERM_BP_FAT	GO:0032268~regulation of cellular protein metabolic process	6	16.6667	0.00704463	EGFR, PPP2R1A, CDKN2A, EP300, JAK2, PRKCD	36	474	13528	4.75668	0.999617	0.0610071	10.7046
GOTERM_BP_FAT	GO:0018076~N-terminal peptidyl-lysine acetylation	2	5.55556	0.00774219	EP300, CREBBP	36	3	13528	250.519	0.999825	0.0663517	11.704
GOTERM_BP_FAT	GO:0018394~peptidyl-lysine acetylation	2	5.55556	0.00774219	EP300, CREBBP	36	3	13528	250.519	0.999825	0.0663517	11.704
GOTERM_BP_FAT	GO:0051674~localization of cell	5	13.8889	0.00782502	VHL, MET, PTEN, SRC, KDR	36	307	13528	6.12016	0.999841	0.06653	11.822
GOTERM_BP_FAT	GO:0048870~cell motility	5	13.8889	0.00782502	VHL, MET, PTEN, SRC, KDR	36	307	13528	6.12016	0.999841	0.06653	11.822
GOTERM_BP_FAT	GO:0032101~regulation of response to external stimulus	4	11.1111	0.00791628	PPARG, JAK2, PLG, KDR	36	159	13528	9.45353	0.999856	0.0667745	11.9518
GOTERM_BP_FAT	GO:0008629~induction of apoptosis by intracellular signals	3	8.33333	0.00855324	TP53, JAK2, ATM	36	54	13528	20.8765	0.99993	0.0714342	12.8528
GOTERM_BP_FAT	GO:0000079~regulation of cyclin-dependent protein kinase activity	3	8.33333	0.00855324	EGFR, CDKN2A, PTEN	36	54	13528	20.8765	0.99993	0.0714342	12.8528
GOTERM_BP_FAT	GO:0051592~response to calcium ion	3	8.33333	0.00886168	EGFR, EP300, TTN	36	55	13528	20.497	0.99995	0.0733764	13.286
GOTERM_BP_FAT	GO:0006461~protein complex assembly	6	16.6667	0.0091421	PPP2R1A, VHL, CREBBP, TP53, TTN, SRC	36	505	13528	4.46469	0.999964	0.0750635	13.6781
GOTERM_BP_FAT	GO:0070271~protein complex biogenesis	6	16.6667	0.0091421	PPP2R1A, VHL, CREBBP, TP53, TTN, SRC	36	505	13528	4.46469	0.999964	0.0750635	13.6781
GOTERM_BP_FAT	GO:0000082~G1/S transition of mitotic cell cycle	3	8.33333	0.00917507	EGFR, CDKN2A, RB1	36	56	13528	20.131	0.999965	0.0747762	13.724
GOTERM_BP_FAT	GO:0006338~chromatin remodeling	3	8.33333	0.00917507	HDAC1, RB1, SMARCA4	36	56	13528	20.131	0.999965	0.0747762	13.724
GOTERM_BP_FAT	GO:0010033~response to organic substance	7	19.4444	0.00968907	EGFR, PPP2R1A, EP300, PPARG, JAK2, PTEN, SRC	36	721	13528	3.64833	0.99998	0.0782466	14.438
GOTERM_BP_FAT	GO:0030518~steroid hormone receptor signaling pathway	3	8.33333	0.00981655	NCOA3, JAK2, RB1	36	58	13528	19.4368	0.999983	0.0786717	14.6143
GOTERM_BP_FAT	GO:0001932~regulation of protein amino acid phosphorylation	4	11.1111	0.00996448	EGFR, PPP2R1A, JAK2, PRKCD	36	173	13528	8.6885	0.999986	0.0792471	14.8183
GOTERM_BP_FAT	GO:0051100~negative regulation of binding	3	8.33333	0.0101446	CDKN2A, JAK2, PRKCD	36	59	13528	19.1073	0.999988	0.0800589	15.0662
GOTERM_BP_FAT	GO:0043085~positive regulation of catalytic activity	6	16.6667	0.0102988	EGFR, CDKN2A, MET, TP53, JAK2, FRS2	36	520	13528	4.3359	0.99999	0.0806629	15.2779
GOTERM_BP_FAT	GO:0051345~positive regulation of hydrolase activity	4	11.1111	0.0109284	EGFR, CDKN2A, TP53, JAK2	36	179	13528	8.39727	0.999995	0.084811	16.1368
GOTERM_BP_FAT	GO:0006275~regulation of DNA replication	3	8.33333	0.0111577	PPP2R1A, PCNA, TP53	36	62	13528	18.1828	0.999996	0.0859262	16.4477
GOTERM_BP_FAT	GO:0048545~response to steroid hormone stimulus	4	11.1111	0.0131975	EP300, PPARG, PTEN, SRC	36	192	13528	7.8287	1	0.100232	19.1656
GOTERM_BP_FAT	GO:0007049~cell cycle	7	19.4444	0.0136126	EGFR, CDKN2A, EP300, TP53, RB1, TTN, ATM	36	776	13528	3.38975	1	0.102544	19.7086
GOTERM_BP_FAT	GO:0031099~regeneration	3	8.33333	0.013687	PPARG, JAK2, PLG	36	69	13528	16.3382	1	0.102391	19.8055
GOTERM_BP_FAT	GO:0022402~cell cycle process	6	16.6667	0.0143711	EGFR, CDKN2A, TP53, RB1, TTN, ATM	36	565	13528	3.99056	1	0.10655	20.6916
GOTERM_BP_FAT	GO:0009725~response to hormone stimulus	5	13.8889	0.0143726	EP300, PPARG, JAK2, PTEN, SRC	36	367	13528	5.11959	1	0.105861	20.6936
GOTERM_BP_FAT	GO:0009314~response to radiation	4	11.1111	0.0147183	EGFR, ATXN1, TP53, ATM	36	200	13528	7.51556	1	0.107578	21.1379
GOTERM_BP_FAT	GO:0010035~response to inorganic substance	4	11.1111	0.0157176	EGFR, EP300, TTN, PTEN	36	205	13528	7.33225	1	0.113763	22.4091
GOTERM_BP_FAT	GO:0030522~intracellular receptor-mediated signaling pathway	3	8.33333	0.0160342	NCOA3, JAK2, RB1	36	75	13528	15.0311	1	0.115193	22.8079
GOTERM_BP_FAT	GO:0048514~blood vessel morphogenesis	4	11.1111	0.0169664	VHL, PTEN, SMARCA4, KDR	36	211	13528	7.12375	1	0.12075	23.9708
GOTERM_BP_FAT	GO:0010149~senescence	2	5.55556	0.0179746	CDKN2A, PRKCD	36	7	13528	107.365	1	0.12671	25.21
GOTERM_BP_FAT	GO:0006474~N-terminal protein amino acid acetylation	2	5.55556	0.0179746	EP300, CREBBP	36	7	13528	107.365	1	0.12671	25.21
GOTERM_BP_FAT	GO:0045596~negative regulation of cell differentiation	4	11.1111	0.0180487	HDAC1, CREBBP, PPARG, TP53	36	216	13528	6.95885	1	0.12641	25.3003
GOTERM_BP_FAT	GO:0042493~response to drug	4	11.1111	0.0180487	EP300, PPARG, TP53, PTEN	36	216	13528	6.95885	1	0.12641	25.3003
GOTERM_BP_FAT	GO:0009968~negative regulation of signal transduction	4	11.1111	0.0191689	ATXN1, PPP2R1A, PRKCD, PTEN	36	221	13528	6.80141	1	0.132954	26.6535
GOTERM_BP_FAT	GO:0045860~positive regulation of protein kinase activity	4	11.1111	0.0196277	EGFR, MET, JAK2, FRS2	36	223	13528	6.74041	1	0.135108	27.201
GOTERM_BP_FAT	GO:0009719~response to endogenous stimulus	5	13.8889	0.019923	EP300, PPARG, JAK2, PTEN, SRC	36	405	13528	4.63923	1	0.136182	27.5514
GOTERM_BP_FAT	GO:0046777~protein amino acid autophosphorylation	3	8.33333	0.0202987	EGFR, MET, JAK2	36	85	13528	13.2627	1	0.137753	27.9949
GOTERM_BP_FAT	GO:0006469~negative regulation of protein kinase activity	3	8.33333	0.0212027	PPP2R1A, CDKN2A, RB1	36	87	13528	12.9579	1	0.14263	29.0516
GOTERM_BP_FAT	GO:0022403~cell cycle phase	5	13.8889	0.021408	EGFR, CDKN2A, RB1, TTN, ATM	36	414	13528	4.53838	1	0.143068	29.2896
GOTERM_BP_FAT	GO:0033674~positive regulation of kinase activity	4	11.1111	0.0215237	EGFR, MET, JAK2, FRS2	36	231	13528	6.50697	1	0.142943	29.4234
GOTERM_BP_FAT	GO:0051146~striated muscle cell differentiation	3	8.33333	0.0216609	NOS1, RB1, TTN	36	88	13528	12.8106	1	0.142953	29.5817
GOTERM_BP_FAT	GO:0030335~positive regulation of cell migration	3	8.33333	0.0221233	EGFR, JAK2, KDR	36	89	13528	12.6667	1	0.144956	30.1129
GOTERM_BP_FAT	GO:0033673~negative regulation of kinase activity	3	8.33333	0.0225898	PPP2R1A, CDKN2A, RB1	36	90	13528	12.5259	1	0.146955	30.6449
GOTERM_BP_FAT	GO:0043523~regulation of neuron apoptosis	3	8.33333	0.0225898	TP53, JAK2, ATM	36	90	13528	12.5259	1	0.146955	30.6449
GOTERM_BP_FAT	GO:0010869~regulation of receptor biosynthetic process	2	5.55556	0.0230523	HDAC1, PPARG	36	9	13528	83.5062	1	0.148901	31.1685
GOTERM_BP_FAT	GO:0045749~negative regulation of S phase of mitotic cell cycle	2	5.55556	0.0230523	RB1, SMARCA4	36	9	13528	83.5062	1	0.148901	31.1685
GOTERM_BP_FAT	GO:0050732~negative regulation of peptidyl-tyrosine phosphorylation	2	5.55556	0.0230523	PPP2R1A, PRKCD	36	9	13528	83.5062	1	0.148901	31.1685
GOTERM_BP_FAT	GO:0051347~positive regulation of transferase activity	4	11.1111	0.0237737	EGFR, MET, JAK2, FRS2	36	240	13528	6.26296	1	0.152366	31.978
GOTERM_BP_FAT	GO:0030099~myeloid cell differentiation	3	8.33333	0.0240137	PPARG, JAK2, RB1	36	93	13528	12.1219	1	0.15293	32.2454
GOTERM_BP_FAT	GO:0008104~protein localization	7	19.4444	0.0241382	EGFR, PPARG, RAB5A, PCNA, TP53, ARF6, JAK2	36	882	13528	2.98236	1	0.152806	32.3837
GOTERM_BP_FAT	GO:0051240~positive regulation of multicellular organismal process	4	11.1111	0.0248134	EGFR, NOS1, JAK2, PLG	36	244	13528	6.16029	1	0.155904	33.1291
GOTERM_BP_FAT	GO:0001568~blood vessel development	4	11.1111	0.0250772	VHL, PTEN, SMARCA4, KDR	36	245	13528	6.13515	1	0.156573	33.4182
GOTERM_BP_FAT	GO:0001953~negative regulation of cell-matrix adhesion	2	5.55556	0.0255815	CDKN2A, PTEN	36	10	13528	75.1556	1	0.158619	33.9677
GOTERM_BP_FAT	GO:0010648~negative regulation of cell communication	4	11.1111	0.0258777	ATXN1, PPP2R1A, PRKCD, PTEN	36	248	13528	6.06093	1	0.159448	34.2883
GOTERM_BP_FAT	GO:0040017~positive regulation of locomotion	3	8.33333	0.0264668	EGFR, JAK2, KDR	36	98	13528	11.5034	1	0.16193	34.9219
GOTERM_BP_FAT	GO:0051272~positive regulation of cell motion	3	8.33333	0.0264668	EGFR, JAK2, KDR	36	98	13528	11.5034	1	0.16193	34.9219
GOTERM_BP_FAT	GO:0001944~vasculature development	4	11.1111	0.0266919	VHL, PTEN, SMARCA4, KDR	36	251	13528	5.98849	1	0.162327	35.1625
GOTERM_BP_FAT	GO:0010812~negative regulation of cell-substrate adhesion	2	5.55556	0.0281044	CDKN2A, PTEN	36	11	13528	68.3232	1	0.169349	36.6532
GOTERM_BP_FAT	GO:0043406~positive regulation of MAP kinase activity	3	8.33333	0.0284997	EGFR, MET, FRS2	36	102	13528	11.0523	1	0.170638	37.0645
GOTERM_BP_FAT	GO:0051329~interphase of mitotic cell cycle	3	8.33333	0.0290175	EGFR, CDKN2A, RB1	36	103	13528	10.945	1	0.172583	37.5996
GOTERM_BP_FAT	GO:0007050~cell cycle arrest	3	8.33333	0.0290175	CDKN2A, TP53, RB1	36	103	13528	10.945	1	0.172583	37.5996
GOTERM_BP_FAT	GO:0051325~interphase	3	8.33333	0.0305936	EGFR, CDKN2A, RB1	36	106	13528	10.6352	1	0.180245	39.2021
GOTERM_BP_FAT	GO:0051052~regulation of DNA metabolic process	3	8.33333	0.0349588	PPP2R1A, PCNA, TP53	36	114	13528	9.88889	1	0.202535	43.4415
GOTERM_BP_FAT	GO:0031365~N-terminal protein amino acid modification	2	5.55556	0.0356351	EP300, CREBBP	36	14	13528	53.6825	1	0.205041	44.073
GOTERM_BP_FAT	GO:0031400~negative regulation of protein modification process	3	8.33333	0.0378033	PPP2R1A, CDKN2A, PRKCD	36	119	13528	9.47339	1	0.215197	46.0531
GOTERM_BP_FAT	GO:0045806~negative regulation of endocytosis	2	5.55556	0.0381328	ARF6, PTEN	36	15	13528	50.1037	1	0.215808	46.3481
GOTERM_BP_FAT	GO:0016570~histone modification	3	8.33333	0.0395516	EP300, HDAC1, CREBBP	36	122	13528	9.24044	1	0.221917	47.6017
GOTERM_BP_FAT	GO:0006259~DNA metabolic process	5	13.8889	0.0405397	ATF7IP, CDKN2A, PCNA, TP53, ATM	36	506	13528	3.71322	1	0.225776	48.4584
GOTERM_BP_FAT	GO:0007090~regulation of S phase of mitotic cell cycle	2	5.55556	0.0406241	RB1, SMARCA4	36	16	13528	46.9722	1	0.225099	48.5309
GOTERM_BP_FAT	GO:0048878~chemical homeostasis	5	13.8889	0.042044	ATXN1, PPARG, TP53, JAK2, KDR	36	512	13528	3.6697	1	0.23101	49.7374
GOTERM_BP_FAT	GO:0018205~peptidyl-lysine modification	2	5.55556	0.0431091	EP300, CREBBP	36	17	13528	44.2092	1	0.235098	50.625
GOTERM_BP_FAT	GO:0042516~regulation of tyrosine phosphorylation of Stat3 protein	2	5.55556	0.0431091	PPP2R1A, JAK2	36	17	13528	44.2092	1	0.235098	50.625
GOTERM_BP_FAT	GO:0015031~protein transport	6	16.6667	0.0447503	PPARG, RAB5A, PCNA, TP53, ARF6, JAK2	36	762	13528	2.95888	1	0.241896	51.9639
GOTERM_BP_FAT	GO:0044057~regulation of system process	4	11.1111	0.0451174	EGFR, NOS1, RAB5A, JAK2	36	309	13528	4.86444	1	0.242514	52.2587
GOTERM_BP_FAT	GO:0009303~rRNA transcription	2	5.55556	0.045588	CDKN2A, TP53	36	18	13528	41.7531	1	0.243616	52.6341
GOTERM_BP_FAT	GO:0033993~response to lipid	2	5.55556	0.045588	EGFR, PPARG	36	18	13528	41.7531	1	0.243616	52.6341
GOTERM_BP_FAT	GO:0045184~establishment of protein localization	6	16.6667	0.0462479	PPARG, RAB5A, PCNA, TP53, ARF6, JAK2	36	769	13528	2.93195	1	0.245598	53.1559
GOTERM_BP_FAT	GO:0051051~negative regulation of transport	3	8.33333	0.047473	NOS1, ARF6, PTEN	36	135	13528	8.35062	1	0.250194	54.1104
GOTERM_BP_FAT	GO:0046626~regulation of insulin receptor signaling pathway	2	5.55556	0.0480605	PRKCD, SRC	36	19	13528	39.5556	1	0.251774	54.5616
GOTERM_BP_FAT	GO:0045445~myoblast differentiation	2	5.55556	0.0480605	RB1, PLG	36	19	13528	39.5556	1	0.251774	54.5616
GOTERM_BP_FAT	GO:0034622~cellular macromolecular complex assembly	4	11.1111	0.0484264	EIF6, DDX20, TTN, SRC	36	318	13528	4.72676	1	0.252316	54.8404
GOTERM_BP_FAT	GO:0030855~epithelial cell differentiation	3	8.33333	0.0487398	PPARG, SMARCA4, KDR	36	137	13528	8.22871	1	0.252613	55.078
GOTERM_BP_FAT	GO:0009416~response to light stimulus	3	8.33333	0.0493778	EGFR, ATXN1, TP53	36	138	13528	8.16908	1	0.254385	55.5581
GOTERM_BP_FAT	GO:0033261~regulation of S phase	2	5.55556	0.0505269	RB1, SMARCA4	36	20	13528	37.5778	1	0.25844	56.4107
GOTERM_BP_FAT	GO:0009952~anterior/posterior pattern formation	3	8.33333	0.050663	EP300, FRS2, ATM	36	140	13528	8.05238	1	0.257907	56.5107
GOTERM_BP_FAT	GO:0006396~RNA processing	5	13.8889	0.051454	ATXN1, PPP2R1A, CDKN2A, DDX20, PABPC1	36	547	13528	3.4349	1	0.260299	57.0874
GOTERM_BP_FAT	GO:0044087~regulation of cellular component biogenesis	3	8.33333	0.0519604	ATF7IP, ARF6, PTEN	36	142	13528	7.93897	1	0.261403	57.4528
GOTERM_BP_FAT	GO:0051129~negative regulation of cellular component organization	3	8.33333	0.0519604	ARF6, PTEN, ATM	36	142	13528	7.93897	1	0.261403	57.4528
GOTERM_BP_FAT	GO:0010647~positive regulation of cell communication	4	11.1111	0.0526304	EGFR, NCOA3, JAK2, SRC	36	329	13528	4.56873	1	0.263215	57.9318
GOTERM_BP_FAT	GO:0045429~positive regulation of nitric oxide biosynthetic process	2	5.55556	0.052987	EGFR, JAK2	36	21	13528	35.7884	1	0.263637	58.1848
GOTERM_BP_FAT	GO:0043009~chordate embryonic development	4	11.1111	0.0534134	EP300, TP53, ATM, SMARCA4	36	331	13528	4.54112	1	0.26436	58.4853
GOTERM_BP_FAT	GO:0009792~embryonic development ending in birth or egg hatching	4	11.1111	0.0545987	EP300, TP53, ATM, SMARCA4	36	334	13528	4.50033	1	0.268349	59.31
GOTERM_BP_FAT	GO:0043525~positive regulation of neuron apoptosis	2	5.55556	0.055441	TP53, ATM	36	22	13528	34.1616	1	0.270818	59.8867
GOTERM_BP_FAT	GO:0043542~endothelial cell migration	2	5.55556	0.055441	VHL, PTEN	36	22	13528	34.1616	1	0.270818	59.8867
GOTERM_BP_FAT	GO:0051336~regulation of hydrolase activity	4	11.1111	0.0557968	EGFR, CDKN2A, TP53, JAK2	36	337	13528	4.46027	1	0.271192	60.128
GOTERM_BP_FAT	GO:0001525~angiogenesis	3	8.33333	0.0559238	VHL, PTEN, KDR	36	148	13528	7.61712	1	0.270593	60.2139
GOTERM_BP_FAT	GO:0030900~forebrain development	3	8.33333	0.058624	FRS2, SRC, SMARCA4	36	152	13528	7.41667	1	0.280792	61.9977
GOTERM_BP_FAT	GO:0006913~nucleocytoplasmic transport	3	8.33333	0.0613693	ATXN1, TP53, JAK2	36	156	13528	7.2265	1	0.290966	63.7342
GOTERM_BP_FAT	GO:0051169~nuclear transport	3	8.33333	0.0627584	ATXN1, TP53, JAK2	36	158	13528	7.13502	1	0.295442	64.5843
GOTERM_BP_FAT	GO:0000186~activation of MAPKK activity	2	5.55556	0.0627658	EGFR, JAK2	36	25	13528	30.0622	1	0.29428	64.5888
GOTERM_BP_FAT	GO:0034621~cellular macromolecular complex subunit organization	4	11.1111	0.0641063	EIF6, DDX20, TTN, SRC	36	357	13528	4.2104	1	0.29849	65.3913
GOTERM_BP_FAT	GO:0051241~negative regulation of multicellular organismal process	3	8.33333	0.0669901	PPARG, JAK2, PLG	36	164	13528	6.87398	1	0.308753	67.0602
GOTERM_BP_FAT	GO:0006979~response to oxidative stress	3	8.33333	0.0669901	EGFR, EP300, JAK2	36	164	13528	6.87398	1	0.308753	67.0602
GOTERM_BP_FAT	GO:0001952~regulation of cell-matrix adhesion	2	5.55556	0.0676183	CDKN2A, PTEN	36	27	13528	27.8354	1	0.310004	67.4136
GOTERM_BP_FAT	GO:0006284~base-excision repair	2	5.55556	0.0676183	PCNA, TP53	36	27	13528	27.8354	1	0.310004	67.4136
GOTERM_BP_FAT	GO:0045428~regulation of nitric oxide biosynthetic process	2	5.55556	0.0676183	EGFR, JAK2	36	27	13528	27.8354	1	0.310004	67.4136
GOTERM_BP_FAT	GO:0030030~cell projection organization	4	11.1111	0.068911	EGFR, ARF6, JAK2, PTEN	36	368	13528	4.08454	1	0.313829	68.1297
GOTERM_BP_FAT	GO:0000278~mitotic cell cycle	4	11.1111	0.0698021	EGFR, CDKN2A, RB1, TTN	36	370	13528	4.06246	1	0.316056	68.6146
GOTERM_BP_FAT	GO:0007173~epidermal growth factor receptor signaling pathway	2	5.55556	0.0700354	EGFR, SRC	36	28	13528	26.8413	1	0.315733	68.7405
GOTERM_BP_FAT	GO:0050821~protein stabilization	2	5.55556	0.0700354	VHL, PRKCD	36	28	13528	26.8413	1	0.315733	68.7405
GOTERM_BP_FAT	GO:0008637~apoptotic mitochondrial changes	2	5.55556	0.0772503	CDKN2A, TP53	36	31	13528	24.2437	1	0.34173	72.4063
GOTERM_BP_FAT	GO:0042509~regulation of tyrosine phosphorylation of STAT protein	2	5.55556	0.0772503	PPP2R1A, JAK2	36	31	13528	24.2437	1	0.34173	72.4063
GOTERM_BP_FAT	GO:0022613~ribonucleoprotein complex biogenesis	3	8.33333	0.078722	EIF6, CDKN2A, DDX20	36	180	13528	6.26296	1	0.345876	73.1027
GOTERM_BP_FAT	GO:0032269~negative regulation of cellular protein metabolic process	3	8.33333	0.078722	PPP2R1A, CDKN2A, PRKCD	36	180	13528	6.26296	1	0.345876	73.1027
GOTERM_BP_FAT	GO:0001933~negative regulation of protein amino acid phosphorylation	2	5.55556	0.0796431	PPP2R1A, PRKCD	36	32	13528	23.4861	1	0.347959	73.5302
GOTERM_BP_FAT	GO:0006970~response to osmotic stress	2	5.55556	0.0796431	EGFR, TP53	36	32	13528	23.4861	1	0.347959	73.5302
GOTERM_BP_FAT	GO:0008630~DNA damage response, signal transduction resulting in induction of apoptosis	2	5.55556	0.08203	TP53, ATM	36	33	13528	22.7744	1	0.355317	74.6084
GOTERM_BP_FAT	GO:0007569~cell aging	2	5.55556	0.08203	CDKN2A, TP53	36	33	13528	22.7744	1	0.355317	74.6084
GOTERM_BP_FAT	GO:0032989~cellular component morphogenesis	4	11.1111	0.082345	EGFR, VHL, JAK2, TTN	36	397	13528	3.78617	1	0.355148	74.7476
GOTERM_BP_FAT	GO:0051248~negative regulation of protein metabolic process	3	8.33333	0.0840463	PPP2R1A, CDKN2A, PRKCD	36	187	13528	6.02852	1	0.35992	75.487
GOTERM_BP_FAT	GO:0001756~somitogenesis	2	5.55556	0.0844108	EP300, ATM	36	34	13528	22.1046	1	0.359911	75.6428
GOTERM_BP_FAT	GO:0000060~protein import into nucleus, translocation	2	5.55556	0.0844108	TP53, JAK2	36	34	13528	22.1046	1	0.359911	75.6428
GOTERM_BP_FAT	GO:0050801~ion homeostasis	4	11.1111	0.0882173	ATXN1, TP53, JAK2, KDR	36	409	13528	3.67509	1	0.371935	77.2149
GOTERM_BP_FAT	GO:0046425~regulation of JAK-STAT cascade	2	5.55556	0.0891544	PPP2R1A, JAK2	36	36	13528	20.8765	1	0.373854	77.5871
GOTERM_BP_FAT	GO:0030521~androgen receptor signaling pathway	2	5.55556	0.0891544	NCOA3, RB1	36	36	13528	20.8765	1	0.373854	77.5871
GOTERM_BP_FAT	GO:0010741~negative regulation of protein kinase cascade	2	5.55556	0.0891544	PPP2R1A, PTEN	36	36	13528	20.8765	1	0.373854	77.5871
GOTERM_BP_FAT	GO:0034613~cellular protein localization	4	11.1111	0.0892133	EGFR, PCNA, TP53, JAK2	36	411	13528	3.6572	1	0.37274	77.6103
GOTERM_BP_FAT	GO:0008284~positive regulation of cell proliferation	4	11.1111	0.0907164	EGFR, HDAC1, JAK2, KDR	36	414	13528	3.6307	1	0.37657	78.1948
GOTERM_BP_FAT	GO:0070727~cellular macromolecule localization	4	11.1111	0.0907164	EGFR, PCNA, TP53, JAK2	36	414	13528	3.6307	1	0.37657	78.1948
GOTERM_BP_FAT	GO:0031667~response to nutrient levels	3	8.33333	0.0918395	PPARG, TP53, PTEN	36	197	13528	5.7225	1	0.379068	78.6222
GOTERM_BP_FAT	GO:0003002~regionalization	3	8.33333	0.0918395	EP300, FRS2, ATM	36	197	13528	5.7225	1	0.379068	78.6222
GOTERM_BP_FAT	GO:0060284~regulation of cell development	3	8.33333	0.0982234	HDAC1, PPARG, TP53	36	205	13528	5.49919	1	0.399003	80.9059

## Sheet: GO_CC
Category	Term	Count	%	PValue	Genes	List Total	Pop Hits	Pop Total	Fold Enrichment	Bonferroni	Benjamini	FDR
GOTERM_CC_FAT	GO:0005654~nucleoplasm	13	36.1111	2.0476e-06	ATF7IP, SMAD9, CREBBP, TP53, RB1, ATM, ATXN1, EP300, CDKN2A, HDAC1, PCNA, DDX20, CHD3	36	882	12782	5.23325	0.000348032	0.000348032	0.00249801
GOTERM_CC_FAT	GO:0031981~nuclear lumen	16	44.4444	2.19851e-06	ATF7IP, SETDB1, EIF6, SMAD9, CREBBP, TP53, RB1, ATM, ATXN1, CDKN2A, EP300, HDAC1, PCNA, JAK2, DDX20, CHD3	36	1450	12782	3.91785	0.000373677	0.000186856	0.00268211
GOTERM_CC_FAT	GO:0044451~nucleoplasm part	10	27.7778	1.31832e-05	ATXN1, ATF7IP, SMAD9, EP300, HDAC1, CREBBP, TP53, RB1, DDX20, CHD3	36	555	12782	6.3974	0.00223865	0.000746773	0.0160821
GOTERM_CC_FAT	GO:0034399~nuclear periphery	5	13.8889	2.20039e-05	EIF6, ATXN1, PCNA, TP53, JAK2	36	61	12782	29.1029	0.00373372	0.00093474	0.0268411
GOTERM_CC_FAT	GO:0005694~chromosome	9	25	2.64479e-05	SETDB1, HDAC1, CREBBP, PCNA, TP53, RB1, TTN, CHD3, SMARCA4	36	460	12782	6.94674	0.00448612	0.000898838	0.0322613
GOTERM_CC_FAT	GO:0070013~intracellular organelle lumen	16	44.4444	2.78726e-05	ATF7IP, SETDB1, EIF6, SMAD9, CREBBP, TP53, RB1, ATM, ATXN1, CDKN2A, EP300, HDAC1, PCNA, JAK2, DDX20, CHD3	36	1779	12782	3.1933	0.0047272	0.000789423	0.0339988
GOTERM_CC_FAT	GO:0043233~organelle lumen	16	44.4444	3.66879e-05	ATF7IP, SETDB1, EIF6, SMAD9, CREBBP, TP53, RB1, ATM, ATXN1, CDKN2A, EP300, HDAC1, PCNA, JAK2, DDX20, CHD3	36	1820	12782	3.12137	0.00621764	0.00089061	0.0447494
GOTERM_CC_FAT	GO:0043232~intracellular non-membrane-bounded organelle	19	52.7778	4.13333e-05	SETDB1, EIF6, PPP2R1A, NOS1, CREBBP, TP53, RB1, TTN, ATM, ATXN1, CDKN2A, EP300, HDAC1, SVIL, PCNA, JAK2, DDX20, SMARCA4, CHD3	36	2596	12782	2.59863	0.00700218	0.000877965	0.0504143
GOTERM_CC_FAT	GO:0043228~non-membrane-bounded organelle	19	52.7778	4.13333e-05	SETDB1, EIF6, PPP2R1A, NOS1, CREBBP, TP53, RB1, TTN, ATM, ATXN1, CDKN2A, EP300, HDAC1, SVIL, PCNA, JAK2, DDX20, SMARCA4, CHD3	36	2596	12782	2.59863	0.00700218	0.000877965	0.0504143
GOTERM_CC_FAT	GO:0031974~membrane-enclosed lumen	16	44.4444	4.63968e-05	ATF7IP, SETDB1, EIF6, SMAD9, CREBBP, TP53, RB1, ATM, ATXN1, CDKN2A, EP300, HDAC1, PCNA, JAK2, DDX20, CHD3	36	1856	12782	3.06082	0.00785661	0.00087602	0.0565886
GOTERM_CC_FAT	GO:0005829~cytosol	13	36.1111	0.000130655	PPP2R1A, SMAD9, VHL, PPARG, TP53, TTN, PTEN, PRKCD, SRC, HDAC1, JAK2, DDX20, PABPC1	36	1330	12782	3.47047	0.0219679	0.00221881	0.15928
GOTERM_CC_FAT	GO:0005667~transcription factor complex	6	16.6667	0.000248014	ATF7IP, SMAD9, EP300, CREBBP, TP53, RB1	36	210	12782	10.1444	0.041291	0.00382608	0.302153
GOTERM_CC_FAT	GO:0044427~chromosomal part	7	19.4444	0.000563524	HDAC1, CREBBP, PCNA, TP53, RB1, CHD3, SMARCA4	36	386	12782	6.43883	0.091378	0.00795371	0.685325
GOTERM_CC_FAT	GO:0016585~chromatin remodeling complex	4	11.1111	0.000946293	HDAC1, RB1, CHD3, SMARCA4	36	71	12782	20.0031	0.148662	0.0123041	1.14836
GOTERM_CC_FAT	GO:0017053~transcriptional repressor complex	3	8.33333	0.00558603	HDAC1, DDX20, CHD3	36	41	12782	25.9797	0.614142	0.0657587	6.60568
GOTERM_CC_FAT	GO:0016363~nuclear matrix	3	8.33333	0.0102251	ATXN1, TP53, JAK2	36	56	12782	19.0208	0.825742	0.109953	11.7845
GOTERM_CC_FAT	GO:0005652~nuclear lamina	2	5.55556	0.0163205	EIF6, PCNA	36	6	12782	118.352	0.93903	0.160405	18.1883
GOTERM_CC_FAT	GO:0000785~chromatin	4	11.1111	0.0171006	HDAC1, RB1, CHD3, SMARCA4	36	200	12782	7.10111	0.946722	0.158429	18.9763
GOTERM_CC_FAT	GO:0005626~insoluble fraction	7	19.4444	0.0248494	MET, RAB5A, TP53, ARF6, JAK2, FRS2, PLG	36	839	12782	2.96232	0.986126	0.211524	26.4341
GOTERM_CC_FAT	GO:0000267~cell fraction	8	22.2222	0.0252897	PPP2R1A, MET, RAB5A, TP53, ARF6, JAK2, FRS2, PLG	36	1083	12782	2.62276	0.987152	0.20482	26.8383
GOTERM_CC_FAT	GO:0005856~cytoskeleton	9	25	0.0301001	EIF6, PPP2R1A, NOS1, SVIL, JAK2, RB1, DDX20, TTN, ATM	36	1381	12782	2.3139	0.994459	0.228779	31.1236
GOTERM_CC_FAT	GO:0016581~NuRD complex	2	5.55556	0.0350341	HDAC1, CHD3	36	13	12782	54.6239	0.997672	0.250761	35.2785
GOTERM_CC_FAT	GO:0005730~nucleolus	6	16.6667	0.0399776	EIF6, SETDB1, ATXN1, CDKN2A, EP300, TP53	36	698	12782	3.05205	0.999028	0.270402	39.2095
GOTERM_CC_FAT	GO:0070603~SWI/SNF-type complex	2	5.55556	0.040317	RB1, SMARCA4	36	15	12782	47.3407	0.999084	0.262264	39.4712
GOTERM_CC_FAT	GO:0016514~SWI/SNF complex	2	5.55556	0.040317	RB1, SMARCA4	36	15	12782	47.3407	0.999084	0.262264	39.4712
GOTERM_CC_FAT	GO:0019898~extrinsic to membrane	5	13.8889	0.0448273	NOS1, VHL, ARF6, JAK2, PRKCD	36	494	12782	3.59368	0.999589	0.277374	42.8518
GOTERM_CC_FAT	GO:0005768~endosome	4	11.1111	0.054341	EGFR, RAB5A, ARF6, FRS2	36	315	12782	4.50864	0.999925	0.316096	49.4215
GOTERM_CC_FAT	GO:0045121~membrane raft	3	8.33333	0.058167	RAB5A, JAK2, SRC	36	143	12782	7.44872	0.999962	0.324183	51.8623
GOTERM_CC_FAT	GO:0005637~nuclear inner membrane	2	5.55556	0.0611692	EIF6, PCNA	36	23	12782	30.8744	0.999978	0.32795	53.7012
GOTERM_CC_FAT	GO:0005624~membrane fraction	6	16.6667	0.067451	MET, RAB5A, ARF6, JAK2, FRS2, PLG	36	809	12782	2.63329	0.999993	0.345569	57.3421
GOTERM_CC_FAT	GO:0016604~nuclear body	3	8.33333	0.0770636	TP53, RB1, DDX20	36	168	12782	6.34028	0.999999	0.375065	62.4075
GOTERM_CC_FAT	GO:0005657~replication fork	2	5.55556	0.0841019	PCNA, TP53	36	32	12782	22.191	1	0.392144	65.7594
GOTERM_CC_FAT	GO:0016605~PML body	2	5.55556	0.0866161	TP53, RB1	36	33	12782	21.5185	1	0.391546	66.8886

## Sheet: GO_MF
Category	Term	Count	%	PValue	Genes	List Total	Pop Hits	Pop Total	Fold Enrichment	Bonferroni	Benjamini	FDR
GOTERM_MF_FAT	GO:0008134~transcription factor binding	11	30.5556	6.39716e-07	ATF7IP, CDKN2A, EP300, HDAC1, NCOA3, VHL, CREBBP, PPARG, TP53, RB1, SMARCA4	36	513	12983	7.733	0.000152881	0.000152881	0.000825164
GOTERM_MF_FAT	GO:0004713~protein tyrosine kinase activity	6	16.6667	7.65717e-05	EGFR, MET, JAK2, TTN, SRC, KDR	36	166	12983	13.0351	0.0181349	0.00910893	0.0987245
GOTERM_MF_FAT	GO:0030528~transcription regulator activity	14	38.8889	8.55618e-05	ATF7IP, SMAD9, CREBBP, PPARG, TP53, RB1, ATXN1, CDKN2A, EP300, HDAC1, NCOA3, DDX20, EWSR1, SMARCA4	36	1512	12983	3.33925	0.0202425	0.00679353	0.11031
GOTERM_MF_FAT	GO:0000166~nucleotide binding	17	47.2222	8.87552e-05	EGFR, NOS1, MET, TP53, ARF6, TTN, PRKCD, SRC, ATM, KDR, RAB5A, JAK2, DDX20, PABPC1, EWSR1, SMARCA4, CHD3	36	2245	12983	2.7309	0.02099	0.00528932	0.114424
GOTERM_MF_FAT	GO:0017076~purine nucleotide binding	15	41.6667	0.000243757	EGFR, NOS1, MET, TP53, ARF6, TTN, PRKCD, SRC, ATM, KDR, RAB5A, JAK2, DDX20, SMARCA4, CHD3	36	1918	12983	2.82043	0.0566001	0.0115854	0.313966
GOTERM_MF_FAT	GO:0003677~DNA binding	16	44.4444	0.000537232	EGFR, SETDB1, SMAD9, CREBBP, PPARG, TP53, RB1, ATM, CDKN2A, EP300, HDAC1, PCNA, DDX20, EWSR1, CHD3, SMARCA4	36	2331	12983	2.47543	0.120527	0.021178	0.690763
GOTERM_MF_FAT	GO:0008022~protein C-terminus binding	5	13.8889	0.000537382	ATXN1, EP300, PABPC1, PRKCD, SRC	36	141	12983	12.7886	0.120559	0.0181853	0.690955
GOTERM_MF_FAT	GO:0030554~adenyl nucleotide binding	13	36.1111	0.000562267	EGFR, NOS1, MET, TP53, JAK2, DDX20, TTN, PRKCD, ATM, SRC, CHD3, SMARCA4, KDR	36	1577	12983	2.97293	0.125777	0.0166621	0.722845
GOTERM_MF_FAT	GO:0032553~ribonucleotide binding	14	38.8889	0.000610306	EGFR, MET, RAB5A, TP53, ARF6, JAK2, DDX20, TTN, PRKCD, ATM, SRC, SMARCA4, CHD3, KDR	36	1836	12983	2.74997	0.135763	0.0160813	0.784379
GOTERM_MF_FAT	GO:0032555~purine ribonucleotide binding	14	38.8889	0.000610306	EGFR, MET, RAB5A, TP53, ARF6, JAK2, DDX20, TTN, PRKCD, ATM, SRC, SMARCA4, CHD3, KDR	36	1836	12983	2.74997	0.135763	0.0160813	0.784379
GOTERM_MF_FAT	GO:0001883~purine nucleoside binding	13	36.1111	0.000645836	EGFR, NOS1, MET, TP53, JAK2, DDX20, TTN, PRKCD, ATM, SRC, CHD3, SMARCA4, KDR	36	1601	12983	2.92836	0.143075	0.0153219	0.829868
GOTERM_MF_FAT	GO:0001882~nucleoside binding	13	36.1111	0.000687543	EGFR, NOS1, MET, TP53, JAK2, DDX20, TTN, PRKCD, ATM, SRC, CHD3, SMARCA4, KDR	36	1612	12983	2.90838	0.15158	0.0148325	0.88324
GOTERM_MF_FAT	GO:0016563~transcription activator activity	7	19.4444	0.000713321	EP300, HDAC1, NCOA3, CREBBP, PPARG, RB1, SMARCA4	36	410	12983	6.15725	0.156795	0.0141115	0.916215
GOTERM_MF_FAT	GO:0004672~protein kinase activity	8	22.2222	0.00100008	EGFR, MET, JAK2, TTN, PRKCD, ATM, SRC, KDR	36	606	12983	4.76091	0.212694	0.0182271	1.28235
GOTERM_MF_FAT	GO:0047485~protein N-terminus binding	4	11.1111	0.00102055	NCOA3, TP53, ATM, SMARCA4	36	74	12983	19.494	0.21654	0.01728	1.30844
GOTERM_MF_FAT	GO:0005524~ATP binding	12	33.3333	0.00124095	EGFR, MET, TP53, JAK2, DDX20, TTN, PRKCD, ATM, SRC, CHD3, SMARCA4, KDR	36	1477	12983	2.93004	0.256785	0.0195903	1.58893
GOTERM_MF_FAT	GO:0032559~adenyl ribonucleotide binding	12	33.3333	0.00138731	EGFR, MET, TP53, JAK2, DDX20, TTN, PRKCD, ATM, SRC, CHD3, SMARCA4, KDR	36	1497	12983	2.89089	0.282367	0.0205237	1.77478
GOTERM_MF_FAT	GO:0051427~hormone receptor binding	4	11.1111	0.00168364	NCOA3, PPARG, JAK2, RB1	36	88	12983	16.3927	0.331508	0.0234116	2.1501
GOTERM_MF_FAT	GO:0019899~enzyme binding	7	19.4444	0.00248882	EGFR, CDKN2A, HDAC1, TP53, JAK2, RB1, PRKCD	36	523	12983	4.82691	0.448752	0.0325458	3.16321
GOTERM_MF_FAT	GO:0003700~transcription factor activity	9	25	0.00372648	CDKN2A, SMAD9, EP300, HDAC1, CREBBP, PPARG, TP53, RB1, EWSR1	36	975	12983	3.32897	0.590285	0.0458771	4.70163
GOTERM_MF_FAT	GO:0004468~lysine N-acetyltransferase activity	3	8.33333	0.00467023	EP300, NCOA3, CREBBP	36	38	12983	28.4715	0.673328	0.0544041	5.85953
GOTERM_MF_FAT	GO:0004402~histone acetyltransferase activity	3	8.33333	0.00467023	EP300, NCOA3, CREBBP	36	38	12983	28.4715	0.673328	0.0544041	5.85953
GOTERM_MF_FAT	GO:0042975~peroxisome proliferator activated receptor binding	2	5.55556	0.00806634	EP300, CREBBP	36	3	12983	240.426	0.855673	0.0880543	9.91975
GOTERM_MF_FAT	GO:0051015~actin filament binding	3	8.33333	0.008926	EGFR, SVIL, TTN	36	53	12983	20.4135	0.882685	0.0928108	10.9216
GOTERM_MF_FAT	GO:0016564~transcription repressor activity	5	13.8889	0.00995095	ATXN1, ATF7IP, PPARG, RB1, DDX20	36	316	12983	5.70631	0.908388	0.0987037	12.1026
GOTERM_MF_FAT	GO:0004714~transmembrane receptor protein tyrosine kinase activity	3	8.33333	0.0139887	EGFR, MET, KDR	36	67	12983	16.148	0.965504	0.130892	16.616
GOTERM_MF_FAT	GO:0008080~N-acetyltransferase activity	3	8.33333	0.0147931	EP300, NCOA3, CREBBP	36	69	12983	15.68	0.971617	0.132794	17.4892
GOTERM_MF_FAT	GO:0003712~transcription cofactor activity	5	13.8889	0.0158892	ATF7IP, EP300, NCOA3, CREBBP, RB1	36	363	12983	4.96748	0.978247	0.136905	18.6655
GOTERM_MF_FAT	GO:0046982~protein heterodimerization activity	4	11.1111	0.0182034	EGFR, PPP2R1A, PPARG, TP53	36	208	12983	6.93536	0.987608	0.150084	21.0983
GOTERM_MF_FAT	GO:0035257~nuclear hormone receptor binding	3	8.33333	0.0182044	NCOA3, PPARG, RB1	36	77	12983	14.0509	0.987611	0.145142	21.0994
GOTERM_MF_FAT	GO:0003713~transcription coactivator activity	4	11.1111	0.0196168	EP300, NCOA3, CREBBP, RB1	36	214	12983	6.74091	0.991218	0.150644	22.551
GOTERM_MF_FAT	GO:0016407~acetyltransferase activity	3	8.33333	0.0204896	EP300, NCOA3, CREBBP	36	82	12983	13.1941	0.992902	0.152046	23.4357
GOTERM_MF_FAT	GO:0016410~N-acyltransferase activity	3	8.33333	0.0209604	EP300, NCOA3, CREBBP	36	83	12983	13.0351	0.993672	0.150677	23.9091
GOTERM_MF_FAT	GO:0070717~poly-purine tract binding	2	5.55556	0.0240098	ATXN1, PABPC1	36	9	12983	80.142	0.996998	0.165991	26.9101
GOTERM_MF_FAT	GO:0003690~double-stranded DNA binding	3	8.33333	0.0280144	EGFR, PCNA, TP53	36	97	12983	11.1538	0.998876	0.185995	30.6854
GOTERM_MF_FAT	GO:0043560~insulin receptor substrate binding	2	5.55556	0.0292688	JAK2, PRKCD	36	11	12983	65.5707	0.999175	0.188453	31.8304
GOTERM_MF_FAT	GO:0043621~protein self-association	2	5.55556	0.0318879	ATXN1, TTN	36	12	12983	60.1065	0.999567	0.198521	34.1652
GOTERM_MF_FAT	GO:0002039~p53 binding	2	5.55556	0.044881	CREBBP, SMARCA4	36	17	12983	42.4281	0.999983	0.262769	44.6953
GOTERM_MF_FAT	GO:0005516~calmodulin binding	3	8.33333	0.0545004	NOS1, TTN, EWSR1	36	140	12983	7.72798	0.999998	0.303717	51.4648
GOTERM_MF_FAT	GO:0004386~helicase activity	3	8.33333	0.0545004	DDX20, CHD3, SMARCA4	36	140	12983	7.72798	0.999998	0.303717	51.4648
GOTERM_MF_FAT	GO:0043566~structure-specific DNA binding	3	8.33333	0.0579947	EGFR, PCNA, TP53	36	145	12983	7.46149	0.999999	0.313233	53.7283
GOTERM_MF_FAT	GO:0019904~protein domain specific binding	4	11.1111	0.0590004	JAK2, DDX20, PTEN, SRC	36	331	12983	4.35817	1	0.311109	54.3615
GOTERM_MF_FAT	GO:0016887~ATPase activity	4	11.1111	0.0602969	ATF7IP, DDX20, CHD3, SMARCA4	36	334	12983	4.31903	1	0.310365	55.166
GOTERM_MF_FAT	GO:0003682~chromatin binding	3	8.33333	0.0615658	TP53, CHD3, SMARCA4	36	150	12983	7.21278	1	0.309546	55.9406
GOTERM_MF_FAT	GO:0042169~SH2 domain binding	2	5.55556	0.0627872	JAK2, SRC	36	24	12983	30.0532	1	0.308573	56.6746
GOTERM_MF_FAT	GO:0050681~androgen receptor binding	2	5.55556	0.067843	NCOA3, RB1	36	26	12983	27.7415	1	0.323269	59.5945
GOTERM_MF_FAT	GO:0003727~single-stranded RNA binding	2	5.55556	0.070361	ATXN1, PABPC1	36	27	12983	26.714	1	0.327195	60.9799
GOTERM_MF_FAT	GO:0051059~NF-kappaB binding	2	5.55556	0.0753772	CDKN2A, HDAC1	36	29	12983	24.8716	1	0.34047	63.6103
GOTERM_MF_FAT	GO:0019900~kinase binding	3	8.33333	0.0836645	CDKN2A, JAK2, RB1	36	179	12983	6.04423	1	0.364891	67.6001
GOTERM_MF_FAT	GO:0042802~identical protein binding	5	13.8889	0.0917615	EGFR, ATXN1, HDAC1, TTN, SMARCA4	36	640	12983	2.81749	1	0.387026	71.105
GOTERM_MF_FAT	GO:0035258~steroid hormone receptor binding	2	5.55556	0.0976264	NCOA3, RB1	36	38	12983	18.981	1	0.4004	73.4215
