# Supplementary material for: LNDriver: identifying driver genes by integrating mutation and expression data based on gene-gene interaction network
Source: BMC Bioinformatics. 2016 Dec 23;17(Suppl 17):467. doi: 10.1186/s12859-016-1332-y (PMC5259866; doi:10.1186/s12859-016-1332-y)
Supplement: Additional file 6: — The results of KEGG and GO enrichment analysis in THCA. (XLS 158 kb) [file 12859_2016_1332_MOESM6_ESM.xls]

## Sheet: KEGG_pathway
The results of enrichment analysis in THCA KEGG_pathway: the results of KEGG enrichment analysis; GO_BP: the rsults of biological process in GO enrichment analysis; GO_CC: the results of cellular biosynthetic process in GO enrichment analysis; GO_MF: the results of molecular functions in GO enrichment analysis;
Category	Term	Count	%	PValue	Genes	List Total	Pop Hits	Pop Total	Fold Enrichment	Bonferroni	Benjamini	FDR
KEGG_PATHWAY	hsa05215:Prostate cancer	11	32.3529	5.29474e-11	NRAS, CDKN1A, HRAS, HSP90AA1, EP300, BRAF, TP53, RB1, PTEN, PIK3R1, CTNNB1	32	89	5085	19.6401	4.024e-09	4.024e-09	5.57166e-08
KEGG_PATHWAY	hsa05200:Pathways in cancer	15	44.1176	1.60015e-09	HRAS, HSP90AA1, BRAF, TP53, PML, SMAD3, RB1, PTEN, CTNNB1, NRAS, CDKN1A, CASP3, EP300, PIAS4, PIK3R1	32	328	5085	7.26705	1.21611e-07	6.08056e-08	1.68383e-06
KEGG_PATHWAY	hsa05220:Chronic myeloid leukemia	9	26.4706	9.201e-09	NRAS, CDKN1A, HRAS, BRAF, TP53, SMAD3, RB1, PIK3R1, PTPN11	32	75	5085	19.0688	6.99275e-07	2.33092e-07	9.68221e-06
KEGG_PATHWAY	hsa05214:Glioma	8	23.5294	6.63629e-08	NRAS, CDKN1A, HRAS, BRAF, TP53, RB1, PTEN, PIK3R1	32	63	5085	20.1786	5.04357e-06	1.26089e-06	6.98337e-05
KEGG_PATHWAY	hsa05218:Melanoma	8	23.5294	1.54281e-07	NRAS, CDKN1A, HRAS, BRAF, TP53, RB1, PTEN, PIK3R1	32	71	5085	17.9049	1.17253e-05	2.34507e-06	0.00016235
KEGG_PATHWAY	hsa05213:Endometrial cancer	7	20.5882	5.15272e-07	NRAS, HRAS, BRAF, TP53, PTEN, PIK3R1, CTNNB1	32	52	5085	21.3912	3.91599e-05	6.52675e-06	0.000542219
KEGG_PATHWAY	hsa04110:Cell cycle	9	26.4706	5.23041e-07	CDKN1A, YWHAG, EP300, TP53, SMAD3, RB1, CHEK2, CDC27, ATM	32	125	5085	11.4413	3.97503e-05	5.67871e-06	0.000550395
KEGG_PATHWAY	hsa04650:Natural killer cell mediated cytotoxicity	9	26.4706	8.43192e-07	PTPN6, NRAS, HRAS, CASP3, BRAF, PTK2B, VAV1, PIK3R1, PTPN11	32	133	5085	10.7531	6.40805e-05	8.01029e-06	0.000887287
KEGG_PATHWAY	hsa05219:Bladder cancer	6	17.6471	4.3634e-06	NRAS, CDKN1A, HRAS, BRAF, TP53, RB1	32	42	5085	22.7009	0.000331564	3.68459e-05	0.00459152
KEGG_PATHWAY	hsa05223:Non-small cell lung cancer	6	17.6471	1.54092e-05	NRAS, HRAS, BRAF, TP53, RB1, PIK3R1	32	54	5085	17.6562	0.00117043	0.000117104	0.016214
KEGG_PATHWAY	hsa05216:Thyroid cancer	5	14.7059	2.41448e-05	NRAS, HRAS, BRAF, TP53, CTNNB1	32	29	5085	27.3976	0.00183335	0.000166807	0.0254047
KEGG_PATHWAY	hsa04115:p53 signaling pathway	6	17.6471	4.78345e-05	CDKN1A, CASP3, TP53, CHEK2, PTEN, ATM	32	68	5085	14.0211	0.00362891	0.000302913	0.0503248
KEGG_PATHWAY	hsa04720:Long-term potentiation	6	17.6471	4.78345e-05	NRAS, HRAS, EP300, GRIN2B, BRAF, PRKACA	32	68	5085	14.0211	0.00362891	0.000302913	0.0503248
KEGG_PATHWAY	hsa05211:Renal cell carcinoma	6	17.6471	5.50646e-05	NRAS, HRAS, EP300, BRAF, PIK3R1, PTPN11	32	70	5085	13.6205	0.00417628	0.000321873	0.0579293
KEGG_PATHWAY	hsa04722:Neurotrophin signaling pathway	7	20.5882	8.31938e-05	NRAS, HRAS, YWHAG, BRAF, TP53, PIK3R1, PTPN11	32	124	5085	8.97051	0.00630304	0.00045154	0.0875102
KEGG_PATHWAY	hsa04062:Chemokine signaling pathway	8	23.5294	0.000100962	NRAS, HRAS, BRAF, PTK2B, JAK2, PRKACA, VAV1, PIK3R1	32	187	5085	6.79813	0.00764415	0.000511437	0.106192
KEGG_PATHWAY	hsa05210:Colorectal cancer	6	17.6471	0.000132276	CASP3, BRAF, TP53, SMAD3, PIK3R1, CTNNB1	32	84	5085	11.3504	0.0100033	0.000628155	0.139106
KEGG_PATHWAY	hsa04510:Focal adhesion	8	23.5294	0.000159012	ACTB, HRAS, BRAF, FLNC, VAV1, PTEN, PIK3R1, CTNNB1	32	201	5085	6.32463	0.0120131	0.000710681	0.167202
KEGG_PATHWAY	hsa05221:Acute myeloid leukemia	5	14.7059	0.000381215	NRAS, HRAS, BRAF, PML, PIK3R1	32	58	5085	13.6988	0.028562	0.00160859	0.400425
KEGG_PATHWAY	hsa04670:Leukocyte transendothelial migration	6	17.6471	0.000647916	ACTB, PTK2B, VAV1, PIK3R1, CTNNB1, PTPN11	32	118	5085	8.07998	0.0480641	0.00258915	0.679703
KEGG_PATHWAY	hsa05212:Pancreatic cancer	5	14.7059	0.000870936	BRAF, TP53, SMAD3, RB1, PIK3R1	32	72	5085	11.0352	0.064075	0.00330552	0.912695
KEGG_PATHWAY	hsa04010:MAPK signaling pathway	8	23.5294	0.00090059	NRAS, HRAS, CASP3, BRAF, TP53, PRKACA, FLNC, RASA1	32	267	5085	4.76124	0.0661838	0.00325544	0.943638
KEGG_PATHWAY	hsa04662:B cell receptor signaling pathway	5	14.7059	0.00101591	PTPN6, NRAS, HRAS, VAV1, PIK3R1	32	75	5085	10.5938	0.07434	0.00350513	1.06389
KEGG_PATHWAY	hsa04520:Adherens junction	5	14.7059	0.00112153	ACTB, PTPN6, EP300, SMAD3, CTNNB1	32	77	5085	10.3186	0.0817484	0.00370113	1.1739
KEGG_PATHWAY	hsa05222:Small cell lung cancer	5	14.7059	0.00155218	PIAS4, TP53, RB1, PTEN, PIK3R1	32	84	5085	9.45871	0.111355	0.00490697	1.62134
KEGG_PATHWAY	hsa04914:Progesterone-mediated oocyte maturation	5	14.7059	0.00169382	HSP90AA1, BRAF, PRKACA, CDC27, PIK3R1	32	86	5085	9.23874	0.120885	0.00514031	1.7681
KEGG_PATHWAY	hsa04210:Apoptosis	5	14.7059	0.00176792	CASP3, TP53, PRKACA, ATM, PIK3R1	32	87	5085	9.13254	0.12583	0.00515897	1.8448
KEGG_PATHWAY	hsa04012:ErbB signaling pathway	5	14.7059	0.00176792	NRAS, CDKN1A, HRAS, BRAF, PIK3R1	32	87	5085	9.13254	0.12583	0.00515897	1.8448
KEGG_PATHWAY	hsa04630:Jak-STAT signaling pathway	6	17.6471	0.00220676	PTPN6, EP300, PIAS4, JAK2, PIK3R1, PTPN11	32	155	5085	6.15121	0.154561	0.00619919	2.29793
KEGG_PATHWAY	hsa04916:Melanogenesis	5	14.7059	0.00284118	NRAS, HRAS, EP300, PRKACA, CTNNB1	32	99	5085	8.02557	0.194456	0.007693	2.94965
KEGG_PATHWAY	hsa04660:T cell receptor signaling pathway	5	14.7059	0.00389305	PTPN6, NRAS, HRAS, VAV1, PIK3R1	32	108	5085	7.35677	0.256547	0.0101703	4.02156
KEGG_PATHWAY	hsa04530:Tight junction	5	14.7059	0.0083532	ACTB, NRAS, HRAS, PTEN, CTNNB1	32	134	5085	5.92934	0.471393	0.0210261	8.44863
KEGG_PATHWAY	hsa04910:Insulin signaling pathway	5	14.7059	0.00857182	NRAS, HRAS, BRAF, PRKACA, PIK3R1	32	135	5085	5.88542	0.480177	0.0208842	8.6608
KEGG_PATHWAY	hsa04810:Regulation of actin cytoskeleton	6	17.6471	0.00891773	ACTB, NRAS, HRAS, BRAF, VAV1, PIK3R1	32	215	5085	4.43459	0.493782	0.0210499	8.99559
KEGG_PATHWAY	hsa04120:Ubiquitin mediated proteolysis	5	14.7059	0.00902032	PIAS4, NEDD4, PML, CDC27, BRCA1	32	137	5085	5.7995	0.497749	0.0206521	9.09467
KEGG_PATHWAY	hsa04664:Fc epsilon RI signaling pathway	4	11.7647	0.0114627	NRAS, HRAS, VAV1, PIK3R1	32	78	5085	8.14904	0.583637	0.0254413	11.4248
KEGG_PATHWAY	hsa04310:Wnt signaling pathway	5	14.7059	0.0125967	EP300, TP53, SMAD3, PRKACA, CTNNB1	32	151	5085	5.2618	0.618419	0.0271512	12.4883
KEGG_PATHWAY	hsa04912:GnRH signaling pathway	4	11.7647	0.0211159	NRAS, HRAS, PTK2B, PRKACA	32	98	5085	6.48597	0.802496	0.0440555	20.115
KEGG_PATHWAY	hsa05016:Huntington's disease	5	14.7059	0.0226424	CASP3, EP300, GRIN2B, SP1, TP53	32	180	5085	4.41406	0.824585	0.0459539	21.4162
KEGG_PATHWAY	hsa05014:Amyotrophic lateral sclerosis (ALS)	3	8.82353	0.0408838	CASP3, GRIN2B, TP53	32	53	5085	8.99469	0.9581	0.080096	35.5488
KEGG_PATHWAY	hsa04730:Long-term depression	3	8.82353	0.0655679	NRAS, HRAS, BRAF	32	69	5085	6.90897	0.994224	0.123795	51.0138
KEGG_PATHWAY	hsa04370:VEGF signaling pathway	3	8.82353	0.0758472	NRAS, HRAS, PIK3R1	32	75	5085	6.35625	0.997508	0.139178	56.3965
KEGG_PATHWAY	hsa04350:TGF-beta signaling pathway	3	8.82353	0.0978046	EP300, SP1, SMAD3	32	87	5085	5.47953	0.999599	0.173691	66.1446

## Sheet: GO_BP
Category	Term	Count	%	PValue	Genes	List Total	Pop Hits	Pop Total	Fold Enrichment	Bonferroni	Benjamini	FDR
GOTERM_BP_FAT	GO:0010033~response to organic substance	16	47.0588	1.66904e-11	HSP90AA1, ACTA1, PML, SMAD3, PTEN, BRCA1, PTPN11, CTNNB1, CDKN1A, CASP3, EP300, GRIN2B, PTK2B, PRKACA, JAK2, PIK3R1	33	721	13528	9.09713	1.93107e-08	1.93107e-08	2.68602e-08
GOTERM_BP_FAT	GO:0006915~apoptosis	15	44.1176	2.30965e-11	PTPN6, HRAS, TP53, PML, SMAD3, PTEN, VAV1, ATM, BRCA1, CTNNB1, NRAS, CASP3, EP300, PTK2B, JAK2	33	602	13528	10.2144	2.67227e-08	1.33613e-08	3.71698e-08
GOTERM_BP_FAT	GO:0012501~programmed cell death	15	44.1176	2.81645e-11	PTPN6, HRAS, TP53, PML, SMAD3, PTEN, VAV1, ATM, BRCA1, CTNNB1, NRAS, CASP3, EP300, PTK2B, JAK2	33	611	13528	10.064	3.25864e-08	1.08621e-08	4.5326e-08
GOTERM_BP_FAT	GO:0008629~induction of apoptosis by intracellular signals	8	23.5294	3.36283e-11	CDKN1A, CASP3, PML, TP53, JAK2, CHEK2, ATM, BRCA1	33	54	13528	60.7318	3.8908e-08	9.72699e-09	5.41189e-08
GOTERM_BP_FAT	GO:0008219~cell death	15	44.1176	2.44527e-10	PTPN6, HRAS, TP53, PML, SMAD3, PTEN, VAV1, ATM, BRCA1, CTNNB1, NRAS, CASP3, EP300, PTK2B, JAK2	33	719	13528	8.55228	2.82918e-07	5.65836e-08	3.93524e-07
GOTERM_BP_FAT	GO:0016265~death	15	44.1176	2.67929e-10	PTPN6, HRAS, TP53, PML, SMAD3, PTEN, VAV1, ATM, BRCA1, CTNNB1, NRAS, CASP3, EP300, PTK2B, JAK2	33	724	13528	8.49322	3.09994e-07	5.16656e-08	4.31185e-07
GOTERM_BP_FAT	GO:0007242~intracellular signaling cascade	18	52.9412	3.73652e-10	HRAS, BRAF, TP53, PML, RB1, CHEK2, VAV1, BRCA1, ATM, CTNNB1, PTPN11, NRAS, PTK2B, NEDD4, JAK2, PRKACA, PIK3R1, RASA1	33	1256	13528	5.87493	4.32315e-07	6.17593e-08	6.01327e-07
GOTERM_BP_FAT	GO:0009628~response to abiotic stimulus	12	35.2941	4.02151e-10	NRAS, CDKN1A, HRAS, CASP3, GRIN2B, ACTA1, NEDD4, PTK2B, PML, TP53, ATM, BRCA1	33	368	13528	13.3676	4.65288e-07	5.81611e-08	6.47192e-07
GOTERM_BP_FAT	GO:0042981~regulation of apoptosis	15	44.1176	1.06021e-09	HRAS, BRAF, TP53, PML, SMAD3, CHEK2, VAV1, PTEN, ATM, BRCA1, NRAS, CDKN1A, CASP3, JAK2, RASA1	33	804	13528	7.64812	1.22666e-06	1.36296e-07	1.70622e-06
GOTERM_BP_FAT	GO:0043067~regulation of programmed cell death	15	44.1176	1.20651e-09	HRAS, BRAF, TP53, PML, SMAD3, CHEK2, VAV1, PTEN, ATM, BRCA1, NRAS, CDKN1A, CASP3, JAK2, RASA1	33	812	13528	7.57277	1.39593e-06	1.39593e-07	1.94167e-06
GOTERM_BP_FAT	GO:0010941~regulation of cell death	15	44.1176	1.26598e-09	HRAS, BRAF, TP53, PML, SMAD3, CHEK2, VAV1, PTEN, ATM, BRCA1, NRAS, CDKN1A, CASP3, JAK2, RASA1	33	815	13528	7.5449	1.46474e-06	1.33158e-07	2.03738e-06
GOTERM_BP_FAT	GO:0006917~induction of apoptosis	11	32.3529	1.93871e-09	CDKN1A, CASP3, PML, TP53, SMAD3, JAK2, CHEK2, VAV1, PTEN, ATM, BRCA1	33	320	13528	14.0917	2.24309e-06	1.86924e-07	3.12002e-06
GOTERM_BP_FAT	GO:0012502~induction of programmed cell death	11	32.3529	1.99804e-09	CDKN1A, CASP3, PML, TP53, SMAD3, JAK2, CHEK2, VAV1, PTEN, ATM, BRCA1	33	321	13528	14.0478	2.31173e-06	1.77826e-07	3.2155e-06
GOTERM_BP_FAT	GO:0051726~regulation of cell cycle	11	32.3529	2.68637e-09	CDKN1A, CASP3, PML, TP53, SMAD3, RB1, CHEK2, PTEN, ATM, BRCA1, PTPN11	33	331	13528	13.6234	3.10813e-06	2.2201e-07	4.32325e-06
GOTERM_BP_FAT	GO:0009725~response to hormone stimulus	11	32.3529	7.24203e-09	CDKN1A, EP300, ACTA1, PTK2B, JAK2, PRKACA, PTEN, BRCA1, PIK3R1, CTNNB1, PTPN11	33	367	13528	12.287	8.379e-06	5.58602e-07	1.16548e-05
GOTERM_BP_FAT	GO:0042127~regulation of cell proliferation	14	41.1765	9.81106e-09	PTPN6, HRAS, TP53, PML, SMAD3, RB1, PTEN, BRCA1, CTNNB1, NRAS, CDKN1A, CASP3, PTK2B, JAK2	33	787	13528	7.29244	1.13513e-05	7.09462e-07	1.57892e-05
GOTERM_BP_FAT	GO:0009314~response to radiation	9	26.4706	1.53949e-08	NRAS, CDKN1A, HRAS, CASP3, NEDD4, PML, TP53, ATM, BRCA1	33	200	13528	18.4473	1.78117e-05	1.04776e-06	2.47754e-05
GOTERM_BP_FAT	GO:0009719~response to endogenous stimulus	11	32.3529	1.85303e-08	CDKN1A, EP300, ACTA1, PTK2B, JAK2, PRKACA, PTEN, BRCA1, PIK3R1, CTNNB1, PTPN11	33	405	13528	11.1342	2.14394e-05	1.19109e-06	2.98214e-05
GOTERM_BP_FAT	GO:0010604~positive regulation of macromolecule metabolic process	14	41.1765	2.71991e-08	HRAS, EP300, SP1, PIAS4, NEDD4, PTK2B, PML, TP53, SMAD3, JAK2, RB1, CDC27, BRCA1, CTNNB1	33	857	13528	6.69679	3.14689e-05	1.65628e-06	4.37722e-05
GOTERM_BP_FAT	GO:0045786~negative regulation of cell cycle	7	20.5882	3.05573e-08	CDKN1A, CASP3, PML, TP53, SMAD3, RB1, ATM	33	81	13528	35.4269	3.53542e-05	1.76774e-06	4.91767e-05
GOTERM_BP_FAT	GO:0043065~positive regulation of apoptosis	11	32.3529	3.26908e-08	CDKN1A, CASP3, PML, TP53, SMAD3, JAK2, CHEK2, VAV1, PTEN, ATM, BRCA1	33	430	13528	10.4868	3.78225e-05	1.80111e-06	5.26102e-05
GOTERM_BP_FAT	GO:0043068~positive regulation of programmed cell death	11	32.3529	3.49112e-08	CDKN1A, CASP3, PML, TP53, SMAD3, JAK2, CHEK2, VAV1, PTEN, ATM, BRCA1	33	433	13528	10.4142	4.03915e-05	1.83601e-06	5.61835e-05
GOTERM_BP_FAT	GO:0010942~positive regulation of cell death	11	32.3529	3.64647e-08	CDKN1A, CASP3, PML, TP53, SMAD3, JAK2, CHEK2, VAV1, PTEN, ATM, BRCA1	33	435	13528	10.3663	4.21888e-05	1.83433e-06	5.86836e-05
GOTERM_BP_FAT	GO:0000075~cell cycle checkpoint	7	20.5882	6.17316e-08	PML, TP53, RB1, CHEK2, ATM, BRCA1, PTPN11	33	91	13528	31.5338	7.1421e-05	2.97598e-06	9.93463e-05
GOTERM_BP_FAT	GO:0000077~DNA damage checkpoint	6	17.6471	8.50776e-08	PML, TP53, CHEK2, ATM, BRCA1, PTPN11	33	48	13528	51.2424	9.843e-05	3.93739e-06	0.000136918
GOTERM_BP_FAT	GO:0043066~negative regulation of apoptosis	10	29.4118	8.56715e-08	NRAS, CDKN1A, HRAS, CASP3, BRAF, TP53, SMAD3, PTEN, ATM, RASA1	33	354	13528	11.5802	9.9117e-05	3.81237e-06	0.000137873
GOTERM_BP_FAT	GO:0043069~negative regulation of programmed cell death	10	29.4118	9.65817e-08	NRAS, CDKN1A, HRAS, CASP3, BRAF, TP53, SMAD3, PTEN, ATM, RASA1	33	359	13528	11.4189	0.000111739	4.1387e-06	0.000155431
GOTERM_BP_FAT	GO:0060548~negative regulation of cell death	10	29.4118	9.89037e-08	NRAS, CDKN1A, HRAS, CASP3, BRAF, TP53, SMAD3, PTEN, ATM, RASA1	33	360	13528	11.3872	0.000114425	4.08683e-06	0.000159168
GOTERM_BP_FAT	GO:0031570~DNA integrity checkpoint	6	17.6471	1.28274e-07	PML, TP53, CHEK2, ATM, BRCA1, PTPN11	33	52	13528	47.3007	0.000148402	5.11769e-06	0.000206435
GOTERM_BP_FAT	GO:0032535~regulation of cellular component size	9	26.4706	1.62169e-07	CDKN1A, EP300, ACTA1, PTK2B, PML, TP53, SMAD3, RB1, RASA1	33	271	13528	13.6142	0.000187612	6.25431e-06	0.000260983
GOTERM_BP_FAT	GO:0008361~regulation of cell size	8	23.5294	4.17808e-07	CDKN1A, EP300, ACTA1, PTK2B, PML, TP53, SMAD3, RB1	33	206	13528	15.92	0.000483287	1.55935e-05	0.000672387
GOTERM_BP_FAT	GO:0009416~response to light stimulus	7	20.5882	7.36184e-07	NRAS, CDKN1A, HRAS, CASP3, NEDD4, PML, TP53	33	138	13528	20.794	0.000851402	2.66173e-05	0.00118475
GOTERM_BP_FAT	GO:0030522~intracellular receptor-mediated signaling pathway	6	17.6471	8.19818e-07	NEDD4, PML, JAK2, RB1, BRCA1, CTNNB1	33	75	13528	32.7952	0.00094808	2.87429e-05	0.00131935
GOTERM_BP_FAT	GO:0008630~DNA damage response, signal transduction resulting in induction of apoptosis	5	14.7059	1.00542e-06	PML, TP53, CHEK2, ATM, BRCA1	33	33	13528	62.112	0.0011626	3.42134e-05	0.00161804
GOTERM_BP_FAT	GO:0045859~regulation of protein kinase activity	9	26.4706	1.01648e-06	CDKN1A, CASP3, YWHAG, PTK2B, JAK2, PRKACA, RB1, PTEN, PTPN11	33	345	13528	10.6941	0.00117538	3.36014e-05	0.00163584
GOTERM_BP_FAT	GO:0042770~DNA damage response, signal transduction	6	17.6471	1.13242e-06	PML, TP53, CHEK2, ATM, BRCA1, PTPN11	33	80	13528	30.7455	0.00130935	3.6394e-05	0.00182241
GOTERM_BP_FAT	GO:0019220~regulation of phosphate metabolic process	10	29.4118	1.22055e-06	CDKN1A, CASP3, YWHAG, PTK2B, SMAD3, JAK2, PRKACA, RB1, PTEN, PTPN11	33	485	13528	8.45236	0.00141118	3.81661e-05	0.00196424
GOTERM_BP_FAT	GO:0051174~regulation of phosphorus metabolic process	10	29.4118	1.22055e-06	CDKN1A, CASP3, YWHAG, PTK2B, SMAD3, JAK2, PRKACA, RB1, PTEN, PTPN11	33	485	13528	8.45236	0.00141118	3.81661e-05	0.00196424
GOTERM_BP_FAT	GO:0051247~positive regulation of protein metabolic process	8	23.5294	1.26995e-06	EP300, PIAS4, NEDD4, PTK2B, PML, JAK2, CDC27, BRCA1	33	243	13528	13.4959	0.00146825	3.86658e-05	0.00204374
GOTERM_BP_FAT	GO:0043549~regulation of kinase activity	9	26.4706	1.31442e-06	CDKN1A, CASP3, YWHAG, PTK2B, JAK2, PRKACA, RB1, PTEN, PTPN11	33	357	13528	10.3346	0.00151963	3.89938e-05	0.00211531
GOTERM_BP_FAT	GO:0008285~negative regulation of cell proliferation	9	26.4706	1.42903e-06	PTPN6, CDKN1A, CASP3, PML, TP53, SMAD3, JAK2, RB1, PTEN	33	361	13528	10.2201	0.00165202	4.13339e-05	0.00229975
GOTERM_BP_FAT	GO:0051338~regulation of transferase activity	9	26.4706	1.78924e-06	CDKN1A, CASP3, YWHAG, PTK2B, JAK2, PRKACA, RB1, PTEN, PTPN11	33	372	13528	9.91789	0.00206801	5.04903e-05	0.00287943
GOTERM_BP_FAT	GO:0043523~regulation of neuron apoptosis	6	17.6471	2.03603e-06	NRAS, HRAS, TP53, JAK2, ATM, RASA1	33	90	13528	27.3293	0.00235291	5.60861e-05	0.00327658
GOTERM_BP_FAT	GO:0031328~positive regulation of cellular biosynthetic process	11	32.3529	2.4254e-06	HRAS, HSP90AA1, EP300, SP1, PTK2B, TP53, SMAD3, JAK2, RB1, BRCA1, CTNNB1	33	685	13528	6.58297	0.00280226	6.52582e-05	0.00390319
GOTERM_BP_FAT	GO:0009891~positive regulation of biosynthetic process	11	32.3529	2.76354e-06	HRAS, HSP90AA1, EP300, SP1, PTK2B, TP53, SMAD3, JAK2, RB1, BRCA1, CTNNB1	33	695	13528	6.48825	0.00319231	7.2666e-05	0.00444734
GOTERM_BP_FAT	GO:0033554~cellular response to stress	10	29.4118	4.36064e-06	CDKN1A, CASP3, NEDD4, PML, TP53, JAK2, CHEK2, ATM, BRCA1, PTPN11	33	566	13528	7.24275	0.00503257	0.000112111	0.00701747
GOTERM_BP_FAT	GO:0001558~regulation of cell growth	7	20.5882	5.34766e-06	CDKN1A, EP300, PTK2B, PML, TP53, SMAD3, RB1	33	194	13528	14.7916	0.00616816	0.000134497	0.00860579
GOTERM_BP_FAT	GO:0010035~response to inorganic substance	7	20.5882	7.34156e-06	ACTB, CDKN1A, EP300, NEDD4, PTK2B, PTEN, CTNNB1	33	205	13528	13.9979	0.00845825	0.000180712	0.0118143
GOTERM_BP_FAT	GO:0007049~cell cycle	11	32.3529	7.39598e-06	CDKN1A, EP300, PML, TP53, SMAD3, RB1, CHEK2, CDC27, ATM, BRCA1, CTNNB1	33	776	13528	5.811	0.00852067	0.000178259	0.0119019
GOTERM_BP_FAT	GO:0042325~regulation of phosphorylation	9	26.4706	9.47114e-06	CDKN1A, CASP3, YWHAG, PTK2B, JAK2, PRKACA, RB1, PTEN, PTPN11	33	466	13528	7.91728	0.0108983	0.000223611	0.0152411
GOTERM_BP_FAT	GO:0030518~steroid hormone receptor signaling pathway	5	14.7059	1.00015e-05	NEDD4, JAK2, RB1, BRCA1, CTNNB1	33	58	13528	35.3396	0.0115051	0.000231408	0.0160944
GOTERM_BP_FAT	GO:0046822~regulation of nucleocytoplasmic transport	5	14.7059	1.00015e-05	NEDD4, SMAD3, JAK2, PRKACA, PTPN11	33	58	13528	35.3396	0.0115051	0.000231408	0.0160944
GOTERM_BP_FAT	GO:0009411~response to UV	5	14.7059	1.07111e-05	CDKN1A, CASP3, NEDD4, PML, TP53	33	59	13528	34.7406	0.0123163	0.000242967	0.0172362
GOTERM_BP_FAT	GO:0051050~positive regulation of transport	7	20.5882	1.18777e-05	GRIN2B, NEDD4, SMAD3, JAK2, PRKACA, PIK3R1, PTPN11	33	223	13528	12.8681	0.0136486	0.000264246	0.0191134
GOTERM_BP_FAT	GO:0040008~regulation of growth	8	23.5294	1.18878e-05	CDKN1A, EP300, PTK2B, PML, TP53, SMAD3, RB1, PTPN11	33	341	13528	9.61735	0.0136601	0.000259481	0.0191296
GOTERM_BP_FAT	GO:0010038~response to metal ion	6	17.6471	1.19478e-05	ACTB, EP300, NEDD4, PTK2B, PTEN, CTNNB1	33	129	13528	19.0669	0.0137286	0.000255961	0.0192261
GOTERM_BP_FAT	GO:0051173~positive regulation of nitrogen compound metabolic process	10	29.4118	1.2418e-05	HRAS, HSP90AA1, EP300, SP1, TP53, SMAD3, JAK2, RB1, BRCA1, CTNNB1	33	644	13528	6.36552	0.014265	0.000261198	0.0199828
GOTERM_BP_FAT	GO:0032270~positive regulation of cellular protein metabolic process	7	20.5882	1.52442e-05	EP300, PIAS4, PTK2B, PML, JAK2, CDC27, BRCA1	33	233	13528	12.3158	0.017483	0.000314909	0.0245301
GOTERM_BP_FAT	GO:0030155~regulation of cell adhesion	6	17.6471	1.60014e-05	SMAD3, JAK2, VAV1, PTEN, RASA1, PIK3R1	33	137	13528	17.9536	0.0183434	0.000324749	0.0257483
GOTERM_BP_FAT	GO:0030097~hemopoiesis	7	20.5882	1.63923e-05	SP1, PML, TP53, JAK2, RB1, PIK3R1, CTNNB1	33	236	13528	12.1592	0.0187873	0.000326947	0.0263772
GOTERM_BP_FAT	GO:0006974~response to DNA damage stimulus	8	23.5294	2.12471e-05	CDKN1A, CASP3, PML, TP53, CHEK2, ATM, BRCA1, PTPN11	33	373	13528	8.79227	0.0242835	0.000416577	0.0341881
GOTERM_BP_FAT	GO:0032386~regulation of intracellular transport	5	14.7059	2.24167e-05	NEDD4, SMAD3, JAK2, PRKACA, PTPN11	33	71	13528	28.869	0.0256029	0.000432179	0.0360696
GOTERM_BP_FAT	GO:0048534~hemopoietic or lymphoid organ development	7	20.5882	2.83323e-05	SP1, PML, TP53, JAK2, RB1, PIK3R1, CTNNB1	33	260	13528	11.0368	0.0322495	0.000537249	0.0455862
GOTERM_BP_FAT	GO:0006357~regulation of transcription from RNA polymerase II promoter	10	29.4118	3.26233e-05	EP300, SP1, PIAS4, NEDD4, TP53, SMAD3, RB1, BRCA1, CHD3, CTNNB1	33	727	13528	5.63878	0.0370423	0.000608618	0.0524886
GOTERM_BP_FAT	GO:0001952~regulation of cell-matrix adhesion	4	11.7647	3.38367e-05	SMAD3, PTEN, RASA1, PIK3R1	33	27	13528	60.7318	0.0383933	0.000621232	0.0544405
GOTERM_BP_FAT	GO:0022402~cell cycle process	9	26.4706	3.80933e-05	CDKN1A, PML, TP53, SMAD3, RB1, CDC27, ATM, BRCA1, CTNNB1	33	565	13528	6.53001	0.0431176	0.000688432	0.0612869
GOTERM_BP_FAT	GO:0002520~immune system development	7	20.5882	3.96117e-05	SP1, PML, TP53, JAK2, RB1, PIK3R1, CTNNB1	33	276	13528	10.397	0.0447972	0.000704853	0.063729
GOTERM_BP_FAT	GO:0042592~homeostatic process	10	29.4118	4.21308e-05	CASP3, EP300, GRIN2B, SP1, PTK2B, TP53, JAK2, RB1, CTNNB1, PTPN11	33	751	13528	5.45858	0.0475774	0.000738309	0.0677807
GOTERM_BP_FAT	GO:0032388~positive regulation of intracellular transport	4	11.7647	4.67406e-05	NEDD4, SMAD3, JAK2, PRKACA	33	30	13528	54.6586	0.0526438	0.000806841	0.0751944
GOTERM_BP_FAT	GO:0044093~positive regulation of molecular function	9	26.4706	4.93907e-05	EP300, PTK2B, PML, TP53, SMAD3, JAK2, PRKACA, CDC27, PTPN11	33	586	13528	6.296	0.0555443	0.000840037	0.0794562
GOTERM_BP_FAT	GO:0006796~phosphate metabolic process	11	32.3529	5.2946e-05	PTPN6, BRAF, PTK2B, PML, JAK2, PRKACA, CHEK2, PTEN, ATM, PIK3R1, PTPN11	33	973	13528	4.63446	0.0594215	0.000887434	0.0851734
GOTERM_BP_FAT	GO:0006793~phosphorus metabolic process	11	32.3529	5.2946e-05	PTPN6, BRAF, PTK2B, PML, JAK2, PRKACA, CHEK2, PTEN, ATM, PIK3R1, PTPN11	33	973	13528	4.63446	0.0594215	0.000887434	0.0851734
GOTERM_BP_FAT	GO:0030308~negative regulation of cell growth	5	14.7059	6.22602e-05	CDKN1A, PML, TP53, SMAD3, RB1	33	92	13528	22.2793	0.0695038	0.00102857	0.10015
GOTERM_BP_FAT	GO:0007569~cell aging	4	11.7647	6.25099e-05	NRAS, HRAS, PML, TP53	33	33	13528	49.6896	0.0697726	0.00101816	0.100551
GOTERM_BP_FAT	GO:0044057~regulation of system process	7	20.5882	7.42749e-05	NRAS, HRAS, YWHAG, GRIN2B, JAK2, PRKACA, PTPN11	33	309	13528	9.28665	0.08235	0.00119289	0.119466
GOTERM_BP_FAT	GO:0016481~negative regulation of transcription	8	23.5294	7.96595e-05	PIAS4, NEDD4, PML, TP53, SMAD3, RB1, BRCA1, CTNNB1	33	459	13528	7.14491	0.0880496	0.0012618	0.128121
GOTERM_BP_FAT	GO:0048545~response to steroid hormone stimulus	6	17.6471	8.06217e-05	CDKN1A, EP300, ACTA1, PTEN, BRCA1, CTNNB1	33	192	13528	12.8106	0.0890644	0.00125979	0.129668
GOTERM_BP_FAT	GO:0045792~negative regulation of cell size	5	14.7059	8.2912e-05	CDKN1A, PML, TP53, SMAD3, RB1	33	99	13528	20.704	0.0914753	0.00127829	0.133349
GOTERM_BP_FAT	GO:0007050~cell cycle arrest	5	14.7059	9.67375e-05	CDKN1A, PML, TP53, SMAD3, RB1	33	103	13528	19.9	0.105894	0.00147169	0.155569
GOTERM_BP_FAT	GO:0010557~positive regulation of macromolecule biosynthetic process	9	26.4706	0.000106987	HRAS, EP300, SP1, PTK2B, TP53, SMAD3, RB1, BRCA1, CTNNB1	33	654	13528	5.64137	0.116435	0.00160637	0.172037
GOTERM_BP_FAT	GO:0044092~negative regulation of molecular function	7	20.5882	0.000114051	CDKN1A, CASP3, YWHAG, TP53, JAK2, RB1, CDC27	33	334	13528	8.59154	0.123628	0.00169042	0.183388
GOTERM_BP_FAT	GO:0045926~negative regulation of growth	5	14.7059	0.000124861	CDKN1A, PML, TP53, SMAD3, RB1	33	110	13528	18.6336	0.134522	0.00182711	0.200754
GOTERM_BP_FAT	GO:0007568~aging	5	14.7059	0.000124861	NRAS, HRAS, PML, TP53, PTEN	33	110	13528	18.6336	0.134522	0.00182711	0.200754
GOTERM_BP_FAT	GO:0007167~enzyme linked receptor protein signaling pathway	7	20.5882	0.000129854	PTK2B, PML, SMAD3, JAK2, PTEN, PIK3R1, PTPN11	33	342	13528	8.39057	0.139508	0.00187637	0.208773
GOTERM_BP_FAT	GO:0007162~negative regulation of cell adhesion	4	11.7647	0.000139138	JAK2, PTEN, RASA1, PIK3R1	33	43	13528	38.1339	0.148703	0.00198561	0.223684
GOTERM_BP_FAT	GO:0010629~negative regulation of gene expression	8	23.5294	0.000142935	PIAS4, NEDD4, PML, TP53, SMAD3, RB1, BRCA1, CTNNB1	33	504	13528	6.50697	0.152435	0.0020149	0.229782
GOTERM_BP_FAT	GO:0033043~regulation of organelle organization	6	17.6471	0.00014347	PML, SMAD3, ATM, RASA1, BRCA1, CTNNB1	33	217	13528	11.3347	0.15296	0.00199808	0.23064
GOTERM_BP_FAT	GO:0070271~protein complex biogenesis	8	23.5294	0.000144706	HRAS, HSP90AA1, BRAF, PTK2B, PML, TP53, SMAD3, CTNNB1	33	505	13528	6.49409	0.15417	0.00199131	0.232624
GOTERM_BP_FAT	GO:0006461~protein complex assembly	8	23.5294	0.000144706	HRAS, HSP90AA1, BRAF, PTK2B, PML, TP53, SMAD3, CTNNB1	33	505	13528	6.49409	0.15417	0.00199131	0.232624
GOTERM_BP_FAT	GO:0045934~negative regulation of nucleobase, nucleoside, nucleotide and nucleic acid metabolic process	8	23.5294	0.000157605	PIAS4, NEDD4, PML, TP53, SMAD3, RB1, BRCA1, CTNNB1	33	512	13528	6.4053	0.166701	0.00214315	0.253336
GOTERM_BP_FAT	GO:0010810~regulation of cell-substrate adhesion	4	11.7647	0.000170324	SMAD3, PTEN, RASA1, PIK3R1	33	46	13528	35.6469	0.178876	0.00228902	0.273755
GOTERM_BP_FAT	GO:0051172~negative regulation of nitrogen compound metabolic process	8	23.5294	0.000171426	PIAS4, NEDD4, PML, TP53, SMAD3, RB1, BRCA1, CTNNB1	33	519	13528	6.31891	0.179923	0.00227737	0.275524
GOTERM_BP_FAT	GO:0043085~positive regulation of catalytic activity	8	23.5294	0.000173479	PTK2B, PML, TP53, SMAD3, JAK2, PRKACA, CDC27, PTPN11	33	520	13528	6.30676	0.181868	0.00227845	0.278818
GOTERM_BP_FAT	GO:0070201~regulation of establishment of protein localization	5	14.7059	0.000180421	SMAD3, JAK2, PRKACA, PIK3R1, PTPN11	33	121	13528	16.9396	0.188415	0.00234293	0.289961
GOTERM_BP_FAT	GO:0042692~muscle cell differentiation	5	14.7059	0.000180421	NRAS, HRAS, ACTA1, RB1, CTNNB1	33	121	13528	16.9396	0.188415	0.00234293	0.289961
GOTERM_BP_FAT	GO:0010558~negative regulation of macromolecule biosynthetic process	8	23.5294	0.000236943	PIAS4, NEDD4, PML, TP53, SMAD3, RB1, BRCA1, CTNNB1	33	547	13528	5.99546	0.239801	0.00304176	0.380638
GOTERM_BP_FAT	GO:0010605~negative regulation of macromolecule metabolic process	9	26.4706	0.000237547	PIAS4, NEDD4, PML, TP53, SMAD3, RB1, CDC27, BRCA1, CTNNB1	33	734	13528	5.0265	0.240332	0.00301604	0.381606
GOTERM_BP_FAT	GO:0001953~negative regulation of cell-matrix adhesion	3	8.82353	0.000241074	PTEN, RASA1, PIK3R1	33	10	13528	122.982	0.243427	0.00302754	0.387262
GOTERM_BP_FAT	GO:0033157~regulation of intracellular protein transport	4	11.7647	0.000259909	SMAD3, JAK2, PRKACA, PTPN11	33	53	13528	30.9388	0.25974	0.00322868	0.417458
GOTERM_BP_FAT	GO:0060341~regulation of cellular localization	6	17.6471	0.00026716	GRIN2B, NEDD4, SMAD3, JAK2, PRKACA, PTPN11	33	248	13528	9.91789	0.265926	0.00328338	0.429081
GOTERM_BP_FAT	GO:0010627~regulation of protein kinase cascade	6	17.6471	0.000272179	GRIN2B, NEDD4, PTK2B, JAK2, PTEN, CTNNB1	33	249	13528	9.87806	0.270178	0.00330982	0.437127
GOTERM_BP_FAT	GO:0031327~negative regulation of cellular biosynthetic process	8	23.5294	0.000276596	PIAS4, NEDD4, PML, TP53, SMAD3, RB1, BRCA1, CTNNB1	33	561	13528	5.84584	0.273899	0.00332846	0.444205
GOTERM_BP_FAT	GO:0050804~regulation of synaptic transmission	5	14.7059	0.000282445	NRAS, HRAS, YWHAG, GRIN2B, PRKACA	33	136	13528	15.0713	0.278798	0.00336377	0.453579
GOTERM_BP_FAT	GO:0051592~response to calcium ion	4	11.7647	0.000290141	ACTB, EP300, NEDD4, PTK2B	33	55	13528	29.8138	0.285192	0.00342008	0.46591
GOTERM_BP_FAT	GO:0010812~negative regulation of cell-substrate adhesion	3	8.82353	0.000294211	PTEN, RASA1, PIK3R1	33	11	13528	111.802	0.288551	0.003433	0.472431
GOTERM_BP_FAT	GO:0032880~regulation of protein localization	5	14.7059	0.000298634	SMAD3, JAK2, PRKACA, PIK3R1, PTPN11	33	138	13528	14.8529	0.292184	0.00344975	0.479519
GOTERM_BP_FAT	GO:0031175~neuron projection development	6	17.6471	0.000309359	ACTB, NEDD4, PTK2B, JAK2, PTEN, PTPN11	33	256	13528	9.60795	0.300915	0.00353812	0.496699
GOTERM_BP_FAT	GO:0009890~negative regulation of biosynthetic process	8	23.5294	0.000314714	PIAS4, NEDD4, PML, TP53, SMAD3, RB1, BRCA1, CTNNB1	33	573	13528	5.72341	0.305235	0.00356404	0.505276
GOTERM_BP_FAT	GO:0070482~response to oxygen levels	5	14.7059	0.000324154	CDKN1A, EP300, PTK2B, PML, SMAD3	33	141	13528	14.5369	0.312784	0.0036352	0.520396
GOTERM_BP_FAT	GO:0000122~negative regulation of transcription from RNA polymerase II promoter	6	17.6471	0.000369029	PIAS4, NEDD4, TP53, SMAD3, RB1, CTNNB1	33	266	13528	9.24675	0.347566	0.00409779	0.592238
GOTERM_BP_FAT	GO:0010212~response to ionizing radiation	4	11.7647	0.000375424	PML, TP53, ATM, BRCA1	33	60	13528	27.3293	0.352378	0.00412905	0.602472
GOTERM_BP_FAT	GO:0051969~regulation of transmission of nerve impulse	5	14.7059	0.000379838	NRAS, HRAS, YWHAG, GRIN2B, PRKACA	33	147	13528	13.9435	0.355677	0.00413817	0.609534
GOTERM_BP_FAT	GO:0016310~phosphorylation	9	26.4706	0.000426056	BRAF, PTK2B, PML, JAK2, PRKACA, CHEK2, ATM, PIK3R1, PTPN11	33	800	13528	4.61182	0.38924	0.00459736	0.683463
GOTERM_BP_FAT	GO:0007346~regulation of mitotic cell cycle	5	14.7059	0.000431222	PML, TP53, SMAD3, RB1, ATM	33	152	13528	13.4848	0.392882	0.00461001	0.691724
GOTERM_BP_FAT	GO:0031644~regulation of neurological system process	5	14.7059	0.000442067	NRAS, HRAS, YWHAG, GRIN2B, PRKACA	33	153	13528	13.3967	0.400455	0.00468243	0.709061
GOTERM_BP_FAT	GO:0043086~negative regulation of catalytic activity	6	17.6471	0.000444351	CDKN1A, CASP3, YWHAG, TP53, RB1, CDC27	33	277	13528	8.87955	0.402038	0.00466389	0.712712
GOTERM_BP_FAT	GO:0045471~response to ethanol	4	11.7647	0.000454167	EP300, GRIN2B, PTK2B, PTEN	33	64	13528	25.6212	0.408794	0.00472386	0.728404
GOTERM_BP_FAT	GO:0048167~regulation of synaptic plasticity	4	11.7647	0.000454167	NRAS, HRAS, YWHAG, GRIN2B	33	64	13528	25.6212	0.408794	0.00472386	0.728404
GOTERM_BP_FAT	GO:0045935~positive regulation of nucleobase, nucleoside, nucleotide and nucleic acid metabolic process	8	23.5294	0.000526966	HRAS, EP300, SP1, TP53, SMAD3, RB1, BRCA1, CTNNB1	33	624	13528	5.25563	0.456573	0.00543038	0.844696
GOTERM_BP_FAT	GO:0007369~gastrulation	4	11.7647	0.000590989	TP53, SMAD3, PRKACA, CTNNB1	33	70	13528	23.4251	0.495393	0.00603461	0.946864
GOTERM_BP_FAT	GO:0031399~regulation of protein modification process	6	17.6471	0.000592027	PIAS4, PTK2B, PML, JAK2, CDC27, BRCA1	33	295	13528	8.33775	0.496	0.00599231	0.94852
GOTERM_BP_FAT	GO:0009967~positive regulation of signal transduction	6	17.6471	0.000592027	NRAS, HRAS, NEDD4, JAK2, CTNNB1, PTPN11	33	295	13528	8.33775	0.496	0.00599231	0.94852
GOTERM_BP_FAT	GO:0030334~regulation of cell migration	5	14.7059	0.000643288	PTK2B, SMAD3, JAK2, PTEN, PIK3R1	33	169	13528	12.1284	0.525039	0.00645321	1.03025
GOTERM_BP_FAT	GO:0007166~cell surface receptor linked signal transduction	13	38.2353	0.000675963	PTPN6, HRAS, GRIN2B, PIAS4, PTK2B, PML, SMAD3, JAK2, VAV1, PTEN, PIK3R1, CTNNB1, PTPN11	33	1856	13528	2.87134	0.542672	0.00672174	1.08231
GOTERM_BP_FAT	GO:0032268~regulation of cellular protein metabolic process	7	20.5882	0.000747708	EP300, PIAS4, PTK2B, PML, JAK2, CDC27, BRCA1	33	474	13528	6.05396	0.579126	0.00736948	1.19654
GOTERM_BP_FAT	GO:0065003~macromolecular complex assembly	8	23.5294	0.000770262	HRAS, HSP90AA1, BRAF, PTK2B, PML, TP53, SMAD3, CTNNB1	33	665	13528	4.9316	0.589975	0.00752692	1.23242
GOTERM_BP_FAT	GO:0045893~positive regulation of transcription, DNA-dependent	7	20.5882	0.000772829	EP300, SP1, TP53, SMAD3, RB1, BRCA1, CTNNB1	33	477	13528	6.01588	0.591192	0.0074887	1.23651
GOTERM_BP_FAT	GO:0006468~protein amino acid phosphorylation	8	23.5294	0.000784095	BRAF, PTK2B, PML, JAK2, PRKACA, CHEK2, ATM, PTPN11	33	667	13528	4.91681	0.59649	0.00753442	1.25442
GOTERM_BP_FAT	GO:0051345~positive regulation of hydrolase activity	5	14.7059	0.000797917	PTK2B, PML, TP53, SMAD3, JAK2	33	179	13528	11.4508	0.602897	0.00760366	1.27641
GOTERM_BP_FAT	GO:0051254~positive regulation of RNA metabolic process	7	20.5882	0.000807341	EP300, SP1, TP53, SMAD3, RB1, BRCA1, CTNNB1	33	481	13528	5.96585	0.607206	0.00763033	1.29139
GOTERM_BP_FAT	GO:0031401~positive regulation of protein modification process	5	14.7059	0.00093928	PIAS4, PML, JAK2, CDC27, BRCA1	33	187	13528	10.9609	0.66286	0.00880054	1.50094
GOTERM_BP_FAT	GO:0010647~positive regulation of cell communication	6	17.6471	0.000968432	NRAS, HRAS, NEDD4, JAK2, CTNNB1, PTPN11	33	329	13528	7.4761	0.674052	0.00899973	1.54718
GOTERM_BP_FAT	GO:0043009~chordate embryonic development	6	17.6471	0.000995081	EP300, GRIN2B, SP1, TP53, ATM, BRCA1	33	331	13528	7.43093	0.683958	0.00917272	1.58944
GOTERM_BP_FAT	GO:0009792~embryonic development ending in birth or egg hatching	6	17.6471	0.00103608	EP300, GRIN2B, SP1, TP53, ATM, BRCA1	33	334	13528	7.36418	0.698613	0.00947358	1.65441
GOTERM_BP_FAT	GO:0040012~regulation of locomotion	5	14.7059	0.00103612	PTK2B, SMAD3, JAK2, PTEN, PIK3R1	33	192	13528	10.6755	0.698628	0.00939971	1.65448
GOTERM_BP_FAT	GO:0051270~regulation of cell motion	5	14.7059	0.0010563	PTK2B, SMAD3, JAK2, PTEN, PIK3R1	33	193	13528	10.6202	0.70559	0.00950749	1.68644
GOTERM_BP_FAT	GO:0051336~regulation of hydrolase activity	6	17.6471	0.00107832	PTK2B, PML, TP53, SMAD3, JAK2, VAV1	33	337	13528	7.29862	0.713005	0.00963	1.72132
GOTERM_BP_FAT	GO:0048169~regulation of long-term neuronal synaptic plasticity	3	8.82353	0.00110688	NRAS, HRAS, GRIN2B	33	21	13528	58.5628	0.722343	0.00980826	1.76653
GOTERM_BP_FAT	GO:0001836~release of cytochrome c from mitochondria	3	8.82353	0.00110688	CASP3, TP53, SMAD3	33	21	13528	58.5628	0.722343	0.00980826	1.76653
GOTERM_BP_FAT	GO:0048666~neuron development	6	17.6471	0.00110719	ACTB, NEDD4, PTK2B, JAK2, PTEN, PTPN11	33	339	13528	7.25556	0.722442	0.00973646	1.76702
GOTERM_BP_FAT	GO:0006469~negative regulation of protein kinase activity	4	11.7647	0.00111358	CDKN1A, CASP3, YWHAG, RB1	33	87	13528	18.8478	0.724491	0.00971863	1.77714
GOTERM_BP_FAT	GO:0043933~macromolecular complex subunit organization	8	23.5294	0.00113275	HRAS, HSP90AA1, BRAF, PTK2B, PML, TP53, SMAD3, CTNNB1	33	710	13528	4.61904	0.730541	0.00981123	1.80747
GOTERM_BP_FAT	GO:0051146~striated muscle cell differentiation	4	11.7647	0.00115104	NRAS, HRAS, ACTA1, RB1	33	88	13528	18.6336	0.736188	0.0098949	1.83639
GOTERM_BP_FAT	GO:0046649~lymphocyte activation	5	14.7059	0.00118323	TP53, SMAD3, VAV1, PIK3R1, CTNNB1	33	199	13528	10.3	0.745845	0.0100955	1.8873
GOTERM_BP_FAT	GO:0030335~positive regulation of cell migration	4	11.7647	0.00118929	PTK2B, SMAD3, JAK2, PIK3R1	33	89	13528	18.4242	0.747621	0.0100726	1.89687
GOTERM_BP_FAT	GO:0045930~negative regulation of mitotic cell cycle	3	8.82353	0.00121577	PML, SMAD3, RB1	33	22	13528	55.9008	0.755246	0.0102211	1.93872
GOTERM_BP_FAT	GO:0046824~positive regulation of nucleocytoplasmic transport	3	8.82353	0.00121577	NEDD4, SMAD3, PRKACA	33	22	13528	55.9008	0.755246	0.0102211	1.93872
GOTERM_BP_FAT	GO:0033673~negative regulation of kinase activity	4	11.7647	0.00122833	CDKN1A, CASP3, YWHAG, RB1	33	90	13528	18.2195	0.75878	0.0102518	1.95856
GOTERM_BP_FAT	GO:0030099~myeloid cell differentiation	4	11.7647	0.00135028	SP1, PML, JAK2, RB1	33	93	13528	17.6318	0.790562	0.0111839	2.15103
GOTERM_BP_FAT	GO:0045892~negative regulation of transcription, DNA-dependent	6	17.6471	0.00137641	PIAS4, NEDD4, TP53, SMAD3, RB1, CTNNB1	33	356	13528	6.90909	0.796808	0.0113183	2.19223
GOTERM_BP_FAT	GO:0051348~negative regulation of transferase activity	4	11.7647	0.00147961	CDKN1A, CASP3, YWHAG, RB1	33	96	13528	17.0808	0.819707	0.0120766	2.35477
GOTERM_BP_FAT	GO:0051253~negative regulation of RNA metabolic process	6	17.6471	0.00148214	PIAS4, NEDD4, TP53, SMAD3, RB1, CTNNB1	33	362	13528	6.79458	0.820235	0.0120125	2.35875
GOTERM_BP_FAT	GO:0040017~positive regulation of locomotion	4	11.7647	0.00157001	PTK2B, SMAD3, JAK2, PIK3R1	33	98	13528	16.7322	0.837638	0.0126323	2.49694
GOTERM_BP_FAT	GO:0051272~positive regulation of cell motion	4	11.7647	0.00157001	PTK2B, SMAD3, JAK2, PIK3R1	33	98	13528	16.7322	0.837638	0.0126323	2.49694
GOTERM_BP_FAT	GO:0010948~negative regulation of cell cycle process	3	8.82353	0.00157195	RB1, ATM, BRCA1	33	25	13528	49.1927	0.838003	0.0125606	2.49999
GOTERM_BP_FAT	GO:0006605~protein targeting	5	14.7059	0.00157364	YWHAG, NEDD4, PML, TP53, JAK2	33	215	13528	9.53347	0.83832	0.0124878	2.50265
GOTERM_BP_FAT	GO:0007507~heart development	5	14.7059	0.00157364	CASP3, EP300, PTEN, ATM, CTNNB1	33	215	13528	9.53347	0.83832	0.0124878	2.50265
GOTERM_BP_FAT	GO:0030030~cell projection organization	6	17.6471	0.00159377	ACTB, NEDD4, PTK2B, JAK2, PTEN, PTPN11	33	368	13528	6.68379	0.842048	0.0125606	2.53427
GOTERM_BP_FAT	GO:0042493~response to drug	5	14.7059	0.00160069	CDKN1A, EP300, PTK2B, TP53, PTEN	33	216	13528	9.48934	0.843309	0.0125295	2.54514
GOTERM_BP_FAT	GO:0007243~protein kinase cascade	6	17.6471	0.00163233	BRAF, PTK2B, JAK2, PRKACA, PIK3R1, PTPN11	33	370	13528	6.64767	0.84895	0.01269	2.59483
GOTERM_BP_FAT	GO:0045944~positive regulation of transcription from RNA polymerase II promoter	6	17.6471	0.00165186	EP300, SP1, TP53, SMAD3, RB1, CTNNB1	33	371	13528	6.62975	0.852331	0.0127554	2.6255
GOTERM_BP_FAT	GO:0030330~DNA damage response, signal transduction by p53 class mediator	3	8.82353	0.00170043	PML, TP53, BRCA1	33	26	13528	47.3007	0.860414	0.0130414	2.70172
GOTERM_BP_FAT	GO:0007169~transmembrane receptor protein tyrosine kinase signaling pathway	5	14.7059	0.00182883	PTK2B, JAK2, PTEN, PIK3R1, PTPN11	33	224	13528	9.15043	0.879716	0.0139279	2.90291
GOTERM_BP_FAT	GO:0045941~positive regulation of transcription	7	20.5882	0.00183488	EP300, SP1, TP53, SMAD3, RB1, BRCA1, CTNNB1	33	564	13528	5.0879	0.880556	0.0138824	2.91238
GOTERM_BP_FAT	GO:0016044~membrane organization	6	17.6471	0.00185685	NRAS, HRAS, HSP90AA1, NEDD4, TP53, VAV1	33	381	13528	6.45574	0.883559	0.0139564	2.94677
GOTERM_BP_FAT	GO:0010628~positive regulation of gene expression	7	20.5882	0.00213292	EP300, SP1, TP53, SMAD3, RB1, BRCA1, CTNNB1	33	581	13528	4.93903	0.915451	0.0159138	3.37787
GOTERM_BP_FAT	GO:0007611~learning or memory	4	11.7647	0.00224251	NRAS, HRAS, GRIN2B, PTEN	33	111	13528	14.7726	0.925541	0.0166184	3.5485
GOTERM_BP_FAT	GO:0045768~positive regulation of anti-apoptosis	3	8.82353	0.00226258	CDKN1A, PTK2B, RASA1	33	30	13528	40.9939	0.927253	0.0166595	3.57971
GOTERM_BP_FAT	GO:0008637~apoptotic mitochondrial changes	3	8.82353	0.00241506	CASP3, TP53, SMAD3	33	31	13528	39.6716	0.939044	0.0176613	3.81657
GOTERM_BP_FAT	GO:0010564~regulation of cell cycle process	4	11.7647	0.00241941	PML, RB1, ATM, BRCA1	33	114	13528	14.3838	0.939351	0.0175819	3.82333
GOTERM_BP_FAT	GO:0051223~regulation of protein transport	4	11.7647	0.00241941	SMAD3, JAK2, PRKACA, PTPN11	33	114	13528	14.3838	0.939351	0.0175819	3.82333
GOTERM_BP_FAT	GO:0045321~leukocyte activation	5	14.7059	0.00242323	TP53, SMAD3, VAV1, PIK3R1, CTNNB1	33	242	13528	8.46982	0.939619	0.0174997	3.82926
GOTERM_BP_FAT	GO:0034613~cellular protein localization	6	17.6471	0.00258472	YWHAG, NEDD4, PML, TP53, JAK2, CTNNB1	33	411	13528	5.98452	0.949933	0.0185409	4.07949
GOTERM_BP_FAT	GO:0070727~cellular macromolecule localization	6	17.6471	0.0026675	YWHAG, NEDD4, PML, TP53, JAK2, CTNNB1	33	414	13528	5.94115	0.954517	0.0190121	4.20753
GOTERM_BP_FAT	GO:0051056~regulation of small GTPase mediated signal transduction	5	14.7059	0.00280536	NRAS, HRAS, PTK2B, VAV1, RASA1	33	252	13528	8.13372	0.96124	0.019864	4.42041
GOTERM_BP_FAT	GO:0014070~response to organic cyclic substance	4	11.7647	0.00286522	CDKN1A, PTK2B, PTEN, CTNNB1	33	121	13528	13.5517	0.963841	0.020161	4.5127
GOTERM_BP_FAT	GO:0000060~protein import into nucleus, translocation	3	8.82353	0.00290079	PML, TP53, JAK2	33	34	13528	36.1711	0.965303	0.0202859	4.56751
GOTERM_BP_FAT	GO:0042110~T cell activation	4	11.7647	0.00321272	TP53, SMAD3, VAV1, CTNNB1	33	126	13528	13.0139	0.975841	0.0223116	5.04684
GOTERM_BP_FAT	GO:0048168~regulation of neuronal synaptic plasticity	3	8.82353	0.00324799	NRAS, HRAS, GRIN2B	33	36	13528	34.1616	0.97681	0.0224198	5.10089
GOTERM_BP_FAT	GO:0030521~androgen receptor signaling pathway	3	8.82353	0.00324799	RB1, BRCA1, CTNNB1	33	36	13528	34.1616	0.97681	0.0224198	5.10089
GOTERM_BP_FAT	GO:0007010~cytoskeleton organization	6	17.6471	0.00333495	NRAS, HRAS, ACTA1, PTK2B, BRCA1, CTNNB1	33	436	13528	5.64137	0.979037	0.0228778	5.23403
GOTERM_BP_FAT	GO:0030182~neuron differentiation	6	17.6471	0.0034011	ACTB, NEDD4, PTK2B, JAK2, PTEN, PTPN11	33	438	13528	5.61561	0.980586	0.0231899	5.33522
GOTERM_BP_FAT	GO:0045767~regulation of anti-apoptosis	3	8.82353	0.00361368	CDKN1A, PTK2B, RASA1	33	38	13528	32.3636	0.984833	0.02448	5.65966
GOTERM_BP_FAT	GO:0032870~cellular response to hormone stimulus	4	11.7647	0.00374117	JAK2, PRKACA, PIK3R1, PTPN11	33	133	13528	12.329	0.98692	0.0251871	5.85373
GOTERM_BP_FAT	GO:0001666~response to hypoxia	4	11.7647	0.00382073	EP300, PTK2B, PML, SMAD3	33	134	13528	12.237	0.988074	0.0255684	5.97466
GOTERM_BP_FAT	GO:0051493~regulation of cytoskeleton organization	4	11.7647	0.00398296	SMAD3, RASA1, BRCA1, CTNNB1	33	136	13528	12.057	0.990122	0.0264887	6.22077
GOTERM_BP_FAT	GO:0001704~formation of primary germ layer	3	8.82353	0.0039977	SMAD3, PRKACA, CTNNB1	33	40	13528	30.7455	0.99029	0.026434	6.2431
GOTERM_BP_FAT	GO:0007005~mitochondrion organization	4	11.7647	0.00414934	CASP3, HSP90AA1, TP53, SMAD3	33	138	13528	11.8823	0.991858	0.0272694	6.47256
GOTERM_BP_FAT	GO:0001775~cell activation	5	14.7059	0.00446761	TP53, SMAD3, VAV1, PIK3R1, CTNNB1	33	287	13528	7.1418	0.994375	0.0291696	6.95245
GOTERM_BP_FAT	GO:0007093~mitotic cell cycle checkpoint	3	8.82353	0.00460771	PML, TP53, ATM	33	43	13528	28.6004	0.995221	0.0299042	7.16296
GOTERM_BP_FAT	GO:0048598~embryonic morphogenesis	5	14.7059	0.00566704	SP1, TP53, SMAD3, PRKACA, CTNNB1	33	307	13528	6.67654	0.998606	0.0364677	8.74027
GOTERM_BP_FAT	GO:0043524~negative regulation of neuron apoptosis	3	8.82353	0.00642979	NRAS, HRAS, RASA1	33	51	13528	24.1141	0.999426	0.0410617	9.86038
GOTERM_BP_FAT	GO:0009755~hormone-mediated signaling	3	8.82353	0.00667716	JAK2, PRKACA, PTPN11	33	52	13528	23.6503	0.99957	0.0423796	10.2209
GOTERM_BP_FAT	GO:0051291~protein heterooligomerization	3	8.82353	0.00667716	HRAS, BRAF, CTNNB1	33	52	13528	23.6503	0.99957	0.0423796	10.2209
GOTERM_BP_FAT	GO:0006979~response to oxidative stress	4	11.7647	0.00670433	EP300, PTK2B, PML, JAK2	33	164	13528	9.99852	0.999583	0.0423176	10.2604
GOTERM_BP_FAT	GO:0001889~liver development	3	8.82353	0.00692881	EP300, SP1, CTNNB1	33	53	13528	23.2041	0.999679	0.0434718	10.5862
GOTERM_BP_FAT	GO:0014009~glial cell proliferation	2	5.88235	0.00708014	PTK2B, CTNNB1	33	3	13528	273.293	0.999731	0.0441646	10.8052
GOTERM_BP_FAT	GO:0051252~regulation of RNA metabolic process	11	32.3529	0.00714788	EP300, SP1, PIAS4, NEDD4, TP53, SMAD3, RB1, RASA1, BRCA1, CHD3, CTNNB1	33	1813	13528	2.48722	0.999751	0.0443409	10.9031
GOTERM_BP_FAT	GO:0000079~regulation of cyclin-dependent protein kinase activity	3	8.82353	0.00718474	CDKN1A, CASP3, PTEN	33	54	13528	22.7744	0.999762	0.0443285	10.9563
GOTERM_BP_FAT	GO:0006919~activation of caspase activity	3	8.82353	0.00718474	PML, TP53, SMAD3	33	54	13528	22.7744	0.999762	0.0443285	10.9563
GOTERM_BP_FAT	GO:0009612~response to mechanical stimulus	3	8.82353	0.00770931	GRIN2B, ACTA1, PTK2B	33	56	13528	21.961	0.999871	0.0472486	11.7105
GOTERM_BP_FAT	GO:0051259~protein oligomerization	4	11.7647	0.0078887	HRAS, BRAF, TP53, CTNNB1	33	174	13528	9.42389	0.999895	0.0480718	11.967
GOTERM_BP_FAT	GO:0010552~positive regulation of specific transcription from RNA polymerase II promoter	3	8.82353	0.00797792	TP53, SMAD3, CTNNB1	33	57	13528	21.5758	0.999906	0.0483507	12.0943
GOTERM_BP_FAT	GO:0043280~positive regulation of caspase activity	3	8.82353	0.00852769	PML, TP53, SMAD3	33	59	13528	20.8444	0.99995	0.0513417	12.875
GOTERM_BP_FAT	GO:0010952~positive regulation of peptidase activity	3	8.82353	0.00852769	PML, TP53, SMAD3	33	59	13528	20.8444	0.99995	0.0513417	12.875
GOTERM_BP_FAT	GO:0007612~learning	3	8.82353	0.0088088	NRAS, HRAS, GRIN2B	33	60	13528	20.497	0.999964	0.0527229	13.2717
GOTERM_BP_FAT	GO:0000165~MAPKKK cascade	4	11.7647	0.00918964	BRAF, PTK2B, JAK2, PTPN11	33	184	13528	8.91173	0.999977	0.0546677	13.8065
GOTERM_BP_FAT	GO:0035022~positive regulation of Rac protein signal transduction	2	5.88235	0.00942938	NRAS, HRAS	33	4	13528	204.97	0.999983	0.0557746	14.1415
GOTERM_BP_FAT	GO:0034644~cellular response to UV	2	5.88235	0.00942938	NEDD4, TP53	33	4	13528	204.97	0.999983	0.0557746	14.1415
GOTERM_BP_FAT	GO:0051222~positive regulation of protein transport	3	8.82353	0.0108911	SMAD3, JAK2, PRKACA	33	67	13528	18.3555	0.999997	0.0638598	16.1578
GOTERM_BP_FAT	GO:0006886~intracellular protein transport	5	14.7059	0.0112155	YWHAG, NEDD4, PML, TP53, JAK2	33	374	13528	5.48047	0.999998	0.0653798	16.5994
GOTERM_BP_FAT	GO:0046578~regulation of Ras protein signal transduction	4	11.7647	0.0131343	NRAS, HRAS, PTK2B, VAV1	33	210	13528	7.80837	1	0.075822	19.1661
GOTERM_BP_FAT	GO:0007498~mesoderm development	3	8.82353	0.0131689	SMAD3, JAK2, PRKACA	33	74	13528	16.6192	1	0.0756406	19.2117
GOTERM_BP_FAT	GO:0010608~posttranscriptional regulation of gene expression	4	11.7647	0.0133025	PTK2B, PML, SMAD3, PTEN	33	211	13528	7.77136	1	0.0760086	19.3876
GOTERM_BP_FAT	GO:0048514~blood vessel morphogenesis	4	11.7647	0.0133025	PTK2B, PTEN, RASA1, CTNNB1	33	211	13528	7.77136	1	0.0760086	19.3876
GOTERM_BP_FAT	GO:0032989~cellular component morphogenesis	5	14.7059	0.0137228	ACTB, ACTA1, JAK2, CTNNB1, PTPN11	33	397	13528	5.16296	1	0.0779476	19.9384
GOTERM_BP_FAT	GO:0030278~regulation of ossification	3	8.82353	0.0145557	PTK2B, SMAD3, CTNNB1	33	78	13528	15.7669	1	0.0821125	21.0196
GOTERM_BP_FAT	GO:0010324~membrane invagination	4	11.7647	0.0148728	NRAS, HRAS, NEDD4, VAV1	33	220	13528	7.45344	1	0.0834336	21.4276
GOTERM_BP_FAT	GO:0009991~response to extracellular stimulus	4	11.7647	0.0148728	CDKN1A, ACTA1, TP53, PTEN	33	220	13528	7.45344	1	0.0834336	21.4276
GOTERM_BP_FAT	GO:0006897~endocytosis	4	11.7647	0.0148728	NRAS, HRAS, NEDD4, VAV1	33	220	13528	7.45344	1	0.0834336	21.4276
GOTERM_BP_FAT	GO:0034097~response to cytokine stimulus	3	8.82353	0.0149119	CASP3, PML, CTNNB1	33	79	13528	15.5673	1	0.0832451	21.4778
GOTERM_BP_FAT	GO:0043281~regulation of caspase activity	3	8.82353	0.0149119	PML, TP53, SMAD3	33	79	13528	15.5673	1	0.0832451	21.4778
GOTERM_BP_FAT	GO:0045860~positive regulation of protein kinase activity	4	11.7647	0.0154187	PTK2B, JAK2, PRKACA, PTPN11	33	223	13528	7.35317	1	0.0855611	22.1253
GOTERM_BP_FAT	GO:0008284~positive regulation of cell proliferation	5	14.7059	0.0157903	NRAS, CDKN1A, HRAS, PTK2B, JAK2	33	414	13528	4.95096	1	0.0871323	22.5971
GOTERM_BP_FAT	GO:0030036~actin cytoskeleton organization	4	11.7647	0.0159759	NRAS, HRAS, ACTA1, PTK2B	33	226	13528	7.25556	1	0.0877031	22.8316
GOTERM_BP_FAT	GO:0052548~regulation of endopeptidase activity	3	8.82353	0.0160031	PML, TP53, SMAD3	33	82	13528	14.9978	1	0.0874355	22.8659
GOTERM_BP_FAT	GO:0043353~enucleate erythrocyte differentiation	2	5.88235	0.0164448	SP1, RB1	33	7	13528	117.126	1	0.0893391	23.4213
GOTERM_BP_FAT	GO:0010922~positive regulation of phosphatase activity	2	5.88235	0.0164448	SMAD3, JAK2	33	7	13528	117.126	1	0.0893391	23.4213
GOTERM_BP_FAT	GO:0046825~regulation of protein export from nucleus	2	5.88235	0.0164448	PRKACA, PTPN11	33	7	13528	117.126	1	0.0893391	23.4213
GOTERM_BP_FAT	GO:0045597~positive regulation of cell differentiation	4	11.7647	0.0165444	SMAD3, JAK2, RB1, CTNNB1	33	229	13528	7.16051	1	0.0894432	23.546
GOTERM_BP_FAT	GO:0033674~positive regulation of kinase activity	4	11.7647	0.0169297	PTK2B, JAK2, PRKACA, PTPN11	33	231	13528	7.09852	1	0.0910241	24.0266
GOTERM_BP_FAT	GO:0052547~regulation of peptidase activity	3	8.82353	0.0175097	PML, TP53, SMAD3	33	86	13528	14.3002	1	0.0935873	24.7448
GOTERM_BP_FAT	GO:0006606~protein import into nucleus	3	8.82353	0.0175097	PML, TP53, JAK2	33	86	13528	14.3002	1	0.0935873	24.7448
GOTERM_BP_FAT	GO:0043193~positive regulation of gene-specific transcription	3	8.82353	0.0178955	TP53, SMAD3, CTNNB1	33	87	13528	14.1358	1	0.0951306	25.2189
GOTERM_BP_FAT	GO:0046907~intracellular transport	6	17.6471	0.0180427	YWHAG, HSP90AA1, NEDD4, PML, TP53, JAK2	33	657	13528	3.74374	1	0.0954473	25.3991
GOTERM_BP_FAT	GO:0051170~nuclear import	3	8.82353	0.0182849	PML, TP53, JAK2	33	88	13528	13.9752	1	0.0962402	25.6947
GOTERM_BP_FAT	GO:0006355~regulation of transcription, DNA-dependent	10	29.4118	0.0186799	EP300, SP1, PIAS4, NEDD4, TP53, SMAD3, RB1, BRCA1, CHD3, CTNNB1	33	1773	13528	2.31212	1	0.0977926	26.1744
GOTERM_BP_FAT	GO:0051347~positive regulation of transferase activity	4	11.7647	0.0187263	PTK2B, JAK2, PRKACA, PTPN11	33	240	13528	6.83232	1	0.0975881	26.2305
GOTERM_BP_FAT	GO:0008283~cell proliferation	5	14.7059	0.0187468	PTK2B, TP53, CDC27, PTEN, CTNNB1	33	436	13528	4.70114	1	0.0972568	26.2552
GOTERM_BP_FAT	GO:0060396~growth hormone receptor signaling pathway	2	5.88235	0.0187726	JAK2, PIK3R1	33	8	13528	102.485	1	0.0969551	26.2865
GOTERM_BP_FAT	GO:0008631~induction of apoptosis by oxidative stress	2	5.88235	0.0187726	CASP3, JAK2	33	8	13528	102.485	1	0.0969551	26.2865
GOTERM_BP_FAT	GO:0031958~corticosteroid receptor signaling pathway	2	5.88235	0.0187726	NEDD4, JAK2	33	8	13528	102.485	1	0.0969551	26.2865
GOTERM_BP_FAT	GO:0051893~regulation of focal adhesion formation	2	5.88235	0.0187726	SMAD3, PTEN	33	8	13528	102.485	1	0.0969551	26.2865
GOTERM_BP_FAT	GO:0030029~actin filament-based process	4	11.7647	0.0189322	NRAS, HRAS, ACTA1, PTK2B	33	241	13528	6.80397	1	0.0973157	26.4792
GOTERM_BP_FAT	GO:0000904~cell morphogenesis involved in differentiation	4	11.7647	0.0195577	ACTB, JAK2, CTNNB1, PTPN11	33	244	13528	6.72032	1	0.0999555	27.23
GOTERM_BP_FAT	GO:0001568~blood vessel development	4	11.7647	0.0197688	PTK2B, PTEN, RASA1, CTNNB1	33	245	13528	6.69289	1	0.100549	27.4817
GOTERM_BP_FAT	GO:0034504~protein localization in nucleus	3	8.82353	0.0206963	PML, TP53, JAK2	33	94	13528	13.0832	1	0.104603	28.5781
GOTERM_BP_FAT	GO:0010551~regulation of specific transcription from RNA polymerase II promoter	3	8.82353	0.0206963	TP53, SMAD3, CTNNB1	33	94	13528	13.0832	1	0.104603	28.5781
GOTERM_BP_FAT	GO:0001944~vasculature development	4	11.7647	0.0210617	PTK2B, PTEN, RASA1, CTNNB1	33	251	13528	6.5329	1	0.10591	29.0058
GOTERM_BP_FAT	GO:0060416~response to growth hormone stimulus	2	5.88235	0.021095	JAK2, PIK3R1	33	9	13528	91.0976	1	0.105616	29.0447
GOTERM_BP_FAT	GO:0030324~lung development	3	8.82353	0.0228018	EP300, SP1, CTNNB1	33	99	13528	12.4224	1	0.113268	31.0097
GOTERM_BP_FAT	GO:0048872~homeostasis of number of cells	3	8.82353	0.0232332	CASP3, SP1, RB1	33	100	13528	12.2982	1	0.11482	31.4982
GOTERM_BP_FAT	GO:0046685~response to arsenic	2	5.88235	0.0234121	CDKN1A, PTEN	33	10	13528	81.9879	1	0.115175	31.6999
GOTERM_BP_FAT	GO:0030323~respiratory tube development	3	8.82353	0.0241061	EP300, SP1, CTNNB1	33	102	13528	12.057	1	0.117924	32.4768
GOTERM_BP_FAT	GO:0030098~lymphocyte differentiation	3	8.82353	0.0245476	TP53, PIK3R1, CTNNB1	33	103	13528	11.94	1	0.119477	32.9667
GOTERM_BP_FAT	GO:0043627~response to estrogen stimulus	3	8.82353	0.0254406	PTEN, BRCA1, CTNNB1	33	105	13528	11.7126	1	0.123086	33.9475
GOTERM_BP_FAT	GO:0031571~G1 DNA damage checkpoint	2	5.88235	0.0257239	PML, TP53	33	11	13528	74.5344	1	0.123875	34.2559
GOTERM_BP_FAT	GO:0045736~negative regulation of cyclin-dependent protein kinase activity	2	5.88235	0.0257239	CDKN1A, CASP3	33	11	13528	74.5344	1	0.123875	34.2559
GOTERM_BP_FAT	GO:0044265~cellular macromolecule catabolic process	6	17.6471	0.0263877	CASP3, PIAS4, NEDD4, CDC27, ATM, BRCA1	33	725	13528	3.3926	1	0.126382	34.973
GOTERM_BP_FAT	GO:0060541~respiratory system development	3	8.82353	0.0268047	EP300, SP1, CTNNB1	33	108	13528	11.3872	1	0.12775	35.4198
GOTERM_BP_FAT	GO:0051047~positive regulation of secretion	3	8.82353	0.0272659	GRIN2B, JAK2, PTPN11	33	109	13528	11.2827	1	0.129304	35.9106
GOTERM_BP_FAT	GO:0043408~regulation of MAPKKK cascade	3	8.82353	0.0272659	GRIN2B, PTK2B, CTNNB1	33	109	13528	11.2827	1	0.129304	35.9106
GOTERM_BP_FAT	GO:0051094~positive regulation of developmental process	4	11.7647	0.0274487	SMAD3, JAK2, RB1, CTNNB1	33	278	13528	5.89841	1	0.1296	36.1041
GOTERM_BP_FAT	GO:0014068~positive regulation of phosphoinositide 3-kinase cascade	2	5.88235	0.0280304	NEDD4, JAK2	33	12	13528	68.3232	1	0.131665	36.7164
GOTERM_BP_FAT	GO:0035020~regulation of Rac protein signal transduction	2	5.88235	0.0280304	NRAS, HRAS	33	12	13528	68.3232	1	0.131665	36.7164
GOTERM_BP_FAT	GO:0006281~DNA repair	4	11.7647	0.0289945	PML, TP53, ATM, BRCA1	33	284	13528	5.77379	1	0.135394	37.719
GOTERM_BP_FAT	GO:0051052~regulation of DNA metabolic process	3	8.82353	0.0296201	HRAS, TP53, BRCA1	33	114	13528	10.7879	1	0.137599	38.3617
GOTERM_BP_FAT	GO:0032147~activation of protein kinase activity	3	8.82353	0.0296201	PTK2B, JAK2, PRKACA	33	114	13528	10.7879	1	0.137599	38.3617
GOTERM_BP_FAT	GO:0014066~regulation of phosphoinositide 3-kinase cascade	2	5.88235	0.0303316	NEDD4, JAK2	33	13	13528	63.0676	1	0.140156	39.085
GOTERM_BP_FAT	GO:0006259~DNA metabolic process	5	14.7059	0.0303689	CASP3, PML, TP53, ATM, BRCA1	33	506	13528	4.05078	1	0.139769	39.1227
GOTERM_BP_FAT	GO:0045449~regulation of transcription	12	35.2941	0.0314804	EP300, SP1, PIAS4, NEDD4, PML, TP53, SMAD3, JAK2, RB1, BRCA1, CHD3, CTNNB1	33	2601	13528	1.8913	1	0.144011	40.2361
GOTERM_BP_FAT	GO:0048878~chemical homeostasis	5	14.7059	0.0315274	GRIN2B, PTK2B, TP53, JAK2, PTPN11	33	512	13528	4.00331	1	0.143655	40.2827
GOTERM_BP_FAT	GO:0014706~striated muscle tissue development	3	8.82353	0.032053	EP300, ACTA1, PTEN	33	119	13528	10.3346	1	0.145341	40.8022
GOTERM_BP_FAT	GO:0032731~positive regulation of interleukin-1 beta production	2	5.88235	0.0326275	SMAD3, JAK2	33	14	13528	58.5628	1	0.147218	41.3651
GOTERM_BP_FAT	GO:0009057~macromolecule catabolic process	6	17.6471	0.0348932	CASP3, PIAS4, NEDD4, CDC27, ATM, BRCA1	33	781	13528	3.14934	1	0.15617	43.5366
GOTERM_BP_FAT	GO:0042771~DNA damage response, signal transduction by p53 class mediator resulting in induction of apoptosis	2	5.88235	0.0349182	PML, TP53	33	15	13528	54.6586	1	0.155684	43.5601
GOTERM_BP_FAT	GO:0060537~muscle tissue development	3	8.82353	0.0350735	EP300, ACTA1, PTEN	33	125	13528	9.83855	1	0.155743	43.706
GOTERM_BP_FAT	GO:0046579~positive regulation of Ras protein signal transduction	2	5.88235	0.0372036	NRAS, HRAS	33	16	13528	51.2424	1	0.163931	45.673
GOTERM_BP_FAT	GO:0002521~leukocyte differentiation	3	8.82353	0.0382007	TP53, PIK3R1, CTNNB1	33	131	13528	9.38793	1	0.167389	46.5714
GOTERM_BP_FAT	GO:0017038~protein import	3	8.82353	0.0382007	PML, TP53, JAK2	33	131	13528	9.38793	1	0.167389	46.5714
GOTERM_BP_FAT	GO:0032446~protein modification by small protein conjugation	3	8.82353	0.0387321	PIAS4, NEDD4, BRCA1	33	132	13528	9.3168	1	0.168926	47.0445
GOTERM_BP_FAT	GO:0006470~protein amino acid dephosphorylation	3	8.82353	0.0392663	PTPN6, PTEN, PTPN11	33	133	13528	9.24675	1	0.17046	47.5161
GOTERM_BP_FAT	GO:0051057~positive regulation of small GTPase mediated signal transduction	2	5.88235	0.0394838	NRAS, HRAS	33	17	13528	48.2282	1	0.17071	47.707
GOTERM_BP_FAT	GO:0032732~positive regulation of interleukin-1 production	2	5.88235	0.0394838	SMAD3, JAK2	33	17	13528	48.2282	1	0.17071	47.707
GOTERM_BP_FAT	GO:0031575~G1/S transition checkpoint	2	5.88235	0.0394838	PML, TP53	33	17	13528	48.2282	1	0.17071	47.707
GOTERM_BP_FAT	GO:0032228~regulation of synaptic transmission, GABAergic	2	5.88235	0.0394838	NRAS, HRAS	33	17	13528	48.2282	1	0.17071	47.707
GOTERM_BP_FAT	GO:0032583~regulation of gene-specific transcription	3	8.82353	0.0398033	TP53, SMAD3, CTNNB1	33	134	13528	9.17775	1	0.171366	47.9863
GOTERM_BP_FAT	GO:0051051~negative regulation of transport	3	8.82353	0.0403432	NEDD4, PTEN, PTPN11	33	135	13528	9.10976	1	0.172892	48.4549
GOTERM_BP_FAT	GO:0010921~regulation of phosphatase activity	2	5.88235	0.0417587	SMAD3, JAK2	33	18	13528	45.5488	1	0.177859	49.6649
GOTERM_BP_FAT	GO:0045165~cell fate commitment	3	8.82353	0.0425307	CASP3, TP53, CTNNB1	33	139	13528	8.84761	1	0.180249	50.3136
GOTERM_BP_FAT	GO:0009952~anterior/posterior pattern formation	3	8.82353	0.0430845	EP300, ATM, CTNNB1	33	140	13528	8.78442	1	0.181767	50.7741
GOTERM_BP_FAT	GO:0007098~centrosome cycle	2	5.88235	0.0440284	BRCA1, CTNNB1	33	19	13528	43.1515	1	0.184782	51.5497
GOTERM_BP_FAT	GO:0051402~neuron apoptosis	2	5.88235	0.0440284	CASP3, ATM	33	19	13528	43.1515	1	0.184782	51.5497
GOTERM_BP_FAT	GO:0048008~platelet-derived growth factor receptor signaling pathway	2	5.88235	0.0440284	JAK2, PTEN	33	19	13528	43.1515	1	0.184782	51.5497
GOTERM_BP_FAT	GO:0045445~myoblast differentiation	2	5.88235	0.0440284	RB1, CTNNB1	33	19	13528	43.1515	1	0.184782	51.5497
GOTERM_BP_FAT	GO:0044087~regulation of cellular component biogenesis	3	8.82353	0.0442002	SMAD3, PTEN, RASA1	33	142	13528	8.66069	1	0.184793	51.6897
GOTERM_BP_FAT	GO:0051129~negative regulation of cellular component organization	3	8.82353	0.0442002	PTEN, ATM, BRCA1	33	142	13528	8.66069	1	0.184793	51.6897
GOTERM_BP_FAT	GO:0016192~vesicle-mediated transport	5	14.7059	0.0455268	NRAS, HRAS, NEDD4, VAV1, CTNNB1	33	576	13528	3.5585	1	0.18923	52.7575
GOTERM_BP_FAT	GO:0032651~regulation of interleukin-1 beta production	2	5.88235	0.0462929	SMAD3, JAK2	33	20	13528	40.9939	1	0.191487	53.3641
GOTERM_BP_FAT	GO:0033365~protein localization in organelle	3	8.82353	0.046464	PML, TP53, JAK2	33	146	13528	8.42341	1	0.191472	53.4986
GOTERM_BP_FAT	GO:0001525~angiogenesis	3	8.82353	0.0476119	PTK2B, PTEN, CTNNB1	33	148	13528	8.30958	1	0.195137	54.3913
GOTERM_BP_FAT	GO:0045429~positive regulation of nitric oxide biosynthetic process	2	5.88235	0.0485522	HSP90AA1, JAK2	33	21	13528	39.0418	1	0.197987	55.1106
GOTERM_BP_FAT	GO:0051098~regulation of binding	3	8.82353	0.050527	EP300, SMAD3, JAK2	33	153	13528	8.03803	1	0.204642	56.5868
GOTERM_BP_FAT	GO:0043525~positive regulation of neuron apoptosis	2	5.88235	0.0508063	TP53, ATM	33	22	13528	37.2672	1	0.204979	56.7919
GOTERM_BP_FAT	GO:0043542~endothelial cell migration	2	5.88235	0.0508063	PTK2B, PTEN	33	22	13528	37.2672	1	0.204979	56.7919
GOTERM_BP_FAT	GO:0000902~cell morphogenesis	4	11.7647	0.0510802	ACTB, JAK2, CTNNB1, PTPN11	33	356	13528	4.60606	1	0.205294	56.9921
GOTERM_BP_FAT	GO:0016311~dephosphorylation	3	8.82353	0.0511177	PTPN6, PTEN, PTPN11	33	154	13528	7.98583	1	0.204741	57.0194
GOTERM_BP_FAT	GO:0006913~nucleocytoplasmic transport	3	8.82353	0.0523066	PML, TP53, JAK2	33	156	13528	7.88345	1	0.208385	57.8779
GOTERM_BP_FAT	GO:0010332~response to gamma radiation	2	5.88235	0.0530552	PML, TP53	33	23	13528	35.6469	1	0.210401	58.4102
GOTERM_BP_FAT	GO:0032652~regulation of interleukin-1 production	2	5.88235	0.0530552	SMAD3, JAK2	33	23	13528	35.6469	1	0.210401	58.4102
GOTERM_BP_FAT	GO:0051169~nuclear transport	3	8.82353	0.0535056	PML, TP53, JAK2	33	158	13528	7.78366	1	0.211326	58.7274
GOTERM_BP_FAT	GO:0008104~protein localization	6	17.6471	0.054224	YWHAG, NEDD4, PML, TP53, JAK2, CTNNB1	33	882	13528	2.7887	1	0.213203	59.2287
GOTERM_BP_FAT	GO:0070647~protein modification by small protein conjugation or removal	3	8.82353	0.0547144	PIAS4, NEDD4, BRCA1	33	160	13528	7.68636	1	0.214252	59.5676
GOTERM_BP_FAT	GO:0043623~cellular protein complex assembly	3	8.82353	0.055933	HSP90AA1, PTK2B, SMAD3	33	162	13528	7.59147	1	0.217872	60.3983
GOTERM_BP_FAT	GO:0046486~glycerolipid metabolic process	3	8.82353	0.055933	PTEN, PIK3R1, PTPN11	33	162	13528	7.59147	1	0.217872	60.3983
GOTERM_BP_FAT	GO:0006873~cellular ion homeostasis	4	11.7647	0.0575953	GRIN2B, PTK2B, TP53, JAK2	33	374	13528	4.38438	1	0.223012	61.5057
GOTERM_BP_FAT	GO:0010740~positive regulation of protein kinase cascade	3	8.82353	0.0590215	NEDD4, JAK2, CTNNB1	33	167	13528	7.36418	1	0.227269	62.4326
GOTERM_BP_FAT	GO:0035303~regulation of dephosphorylation	2	5.88235	0.0597711	SMAD3, JAK2	33	26	13528	31.5338	1	0.22914	62.9114
GOTERM_BP_FAT	GO:0055082~cellular chemical homeostasis	4	11.7647	0.0598521	GRIN2B, PTK2B, TP53, JAK2	33	380	13528	4.31515	1	0.22869	62.9627
GOTERM_BP_FAT	GO:0045428~regulation of nitric oxide biosynthetic process	2	5.88235	0.0619995	HSP90AA1, JAK2	33	27	13528	30.3659	1	0.235329	64.3009
GOTERM_BP_FAT	GO:0008542~visual learning	2	5.88235	0.0619995	NRAS, HRAS	33	27	13528	30.3659	1	0.235329	64.3009
GOTERM_BP_FAT	GO:0033077~T cell differentiation in the thymus	2	5.88235	0.0619995	TP53, CTNNB1	33	27	13528	30.3659	1	0.235329	64.3009
GOTERM_BP_FAT	GO:0050865~regulation of cell activation	3	8.82353	0.0640843	CDKN1A, CASP3, JAK2	33	175	13528	7.02753	1	0.241669	65.5567
GOTERM_BP_FAT	GO:0030888~regulation of B cell proliferation	2	5.88235	0.0642227	CDKN1A, CASP3	33	28	13528	29.2814	1	0.241381	65.6386
GOTERM_BP_FAT	GO:0001701~in utero embryonic development	3	8.82353	0.0647273	GRIN2B, SP1, TP53	33	176	13528	6.9876	1	0.242326	65.9355
GOTERM_BP_FAT	GO:0048729~tissue morphogenesis	3	8.82353	0.0673216	SMAD3, PRKACA, CTNNB1	33	180	13528	6.83232	1	0.25023	67.4247
GOTERM_BP_FAT	GO:0051130~positive regulation of cellular component organization	3	8.82353	0.0679756	PML, SMAD3, PIK3R1	33	181	13528	6.79458	1	0.251626	67.7904
GOTERM_BP_FAT	GO:0007632~visual behavior	2	5.88235	0.0708619	NRAS, HRAS	33	31	13528	26.4477	1	0.260329	69.3587
GOTERM_BP_FAT	GO:0050801~ion homeostasis	4	11.7647	0.0713441	GRIN2B, PTK2B, TP53, JAK2	33	409	13528	4.00919	1	0.26111	69.6136
GOTERM_BP_FAT	GO:0007006~mitochondrial membrane organization	2	5.88235	0.0730648	HSP90AA1, TP53	33	32	13528	25.6212	1	0.26589	70.5071
GOTERM_BP_FAT	GO:0006970~response to osmotic stress	2	5.88235	0.0730648	PTK2B, TP53	33	32	13528	25.6212	1	0.26589	70.5071
GOTERM_BP_FAT	GO:0051297~centrosome organization	2	5.88235	0.0730648	BRCA1, CTNNB1	33	32	13528	25.6212	1	0.26589	70.5071
GOTERM_BP_FAT	GO:0022403~cell cycle phase	4	11.7647	0.0734212	CDKN1A, RB1, CDC27, ATM	33	414	13528	3.96077	1	0.26624	70.6891
GOTERM_BP_FAT	GO:0007409~axonogenesis	3	8.82353	0.0759882	ACTB, JAK2, PTPN11	33	193	13528	6.37211	1	0.273643	71.969
GOTERM_BP_FAT	GO:0001756~somitogenesis	2	5.88235	0.0774554	EP300, ATM	33	34	13528	24.1141	1	0.277477	72.6767
GOTERM_BP_FAT	GO:0003002~regionalization	3	8.82353	0.0787242	EP300, ATM, CTNNB1	33	197	13528	6.24273	1	0.28065	73.2753
GOTERM_BP_FAT	GO:0048145~regulation of fibroblast proliferation	2	5.88235	0.0796431	CDKN1A, TP53	33	35	13528	23.4251	1	0.282701	73.701
GOTERM_BP_FAT	GO:0031023~microtubule organizing center organization	2	5.88235	0.0796431	BRCA1, CTNNB1	33	35	13528	23.4251	1	0.282701	73.701
GOTERM_BP_FAT	GO:0046887~positive regulation of hormone secretion	2	5.88235	0.0818259	JAK2, PTPN11	33	36	13528	22.7744	1	0.288649	74.687
GOTERM_BP_FAT	GO:0001707~mesoderm formation	2	5.88235	0.0818259	SMAD3, PRKACA	33	36	13528	22.7744	1	0.288649	74.687
GOTERM_BP_FAT	GO:0051046~regulation of secretion	3	8.82353	0.082188	GRIN2B, JAK2, PTPN11	33	202	13528	6.08821	1	0.288932	74.8472
GOTERM_BP_FAT	GO:0060284~regulation of cell development	3	8.82353	0.0842891	YWHAG, TP53, SMAD3	33	205	13528	5.99911	1	0.294537	75.758
GOTERM_BP_FAT	GO:0048332~mesoderm morphogenesis	2	5.88235	0.0861763	SMAD3, PRKACA	33	38	13528	21.5758	1	0.299427	76.5497
GOTERM_BP_FAT	GO:0048667~cell morphogenesis involved in neuron differentiation	3	8.82353	0.0871163	ACTB, JAK2, PTPN11	33	209	13528	5.8843	1	0.301414	76.9349
GOTERM_BP_FAT	GO:0007259~JAK-STAT cascade	2	5.88235	0.088344	PTK2B, JAK2	33	39	13528	21.0225	1	0.304246	77.429
GOTERM_BP_FAT	GO:0007613~memory	2	5.88235	0.088344	GRIN2B, PTEN	33	39	13528	21.0225	1	0.304246	77.429
GOTERM_BP_FAT	GO:0007517~muscle organ development	3	8.82353	0.0885409	EP300, ACTA1, PTEN	33	211	13528	5.82852	1	0.30398	77.5074
GOTERM_BP_FAT	GO:0048812~neuron projection morphogenesis	3	8.82353	0.0899725	ACTB, JAK2, PTPN11	33	213	13528	5.77379	1	0.307385	78.0693
GOTERM_BP_FAT	GO:0050796~regulation of insulin secretion	2	5.88235	0.0905067	JAK2, PTPN11	33	40	13528	20.497	1	0.30811	78.2755
GOTERM_BP_FAT	GO:0045596~negative regulation of cell differentiation	3	8.82353	0.0921332	TP53, SMAD3, CTNNB1	33	216	13528	5.6936	1	0.312039	78.8924
GOTERM_BP_FAT	GO:0002761~regulation of myeloid leukocyte differentiation	2	5.88235	0.0926644	RB1, CTNNB1	33	41	13528	19.997	1	0.312734	79.0903
GOTERM_BP_FAT	GO:0070507~regulation of microtubule cytoskeleton organization	2	5.88235	0.0948172	BRCA1, CTNNB1	33	42	13528	19.5209	1	0.318132	79.8746
GOTERM_BP_FAT	GO:0030307~positive regulation of cell growth	2	5.88235	0.0948172	EP300, PTK2B	33	42	13528	19.5209	1	0.318132	79.8746
GOTERM_BP_FAT	GO:0031647~regulation of protein stability	2	5.88235	0.0948172	PML, PTEN	33	42	13528	19.5209	1	0.318132	79.8746
GOTERM_BP_FAT	GO:0035295~tube development	3	8.82353	0.0950381	EP300, SP1, CTNNB1	33	220	13528	5.59008	1	0.317904	79.9534
GOTERM_BP_FAT	GO:0019725~cellular homeostasis	4	11.7647	0.0966009	GRIN2B, PTK2B, TP53, JAK2	33	466	13528	3.51879	1	0.321535	80.5034
GOTERM_BP_FAT	GO:0045667~regulation of osteoblast differentiation	2	5.88235	0.0969651	SMAD3, CTNNB1	33	43	13528	19.0669	1	0.321711	80.6295
GOTERM_BP_FAT	GO:0030218~erythrocyte differentiation	2	5.88235	0.0969651	SP1, RB1	33	43	13528	19.0669	1	0.321711	80.6295
GOTERM_BP_FAT	GO:0007610~behavior	4	11.7647	0.0980224	NRAS, HRAS, GRIN2B, PTEN	33	469	13528	3.49628	1	0.323858	80.9912
GOTERM_BP_FAT	GO:0048593~camera-type eye morphogenesis	2	5.88235	0.099108	SP1, CTNNB1	33	44	13528	18.6336	1	0.326069	81.3561
GOTERM_BP_FAT	GO:0042306~regulation of protein import into nucleus	2	5.88235	0.099108	SMAD3, JAK2	33	44	13528	18.6336	1	0.326069	81.3561

## Sheet: GO_CC
Category	Term	Count	%	PValue	Genes	List Total	Pop Hits	Pop Total	Fold Enrichment	Bonferroni	Benjamini	FDR
GOTERM_CC_FAT	GO:0005829~cytosol	17	50	3.61017e-08	ACTB, PTPN6, HSP90AA1, TP53, SMAD3, VAV1, CDC27, PTEN, CTNNB1, PTPN11, YWHAG, CDKN1A, CASP3, NEDD4, PRKACA, JAK2, PIK3R1	34	1330	12782	4.80526	5.70405e-06	5.70405e-06	4.34986e-05
GOTERM_CC_FAT	GO:0005654~nucleoplasm	14	41.1765	1.15414e-07	ACTB, TP53, PML, SMAD3, RB1, CHEK2, CDC27, BRCA1, ATM, CTNNB1, CDKN1A, CASP3, EP300, CHD3	34	882	12782	5.96732	1.82352e-05	9.11765e-06	0.000139061
GOTERM_CC_FAT	GO:0031981~nuclear lumen	17	50	1.2271e-07	ACTB, TP53, PML, SMAD3, RB1, CHEK2, CDC27, ATM, BRCA1, CTNNB1, CDKN1A, CASP3, EP300, PIAS4, SP1, JAK2, CHD3	34	1450	12782	4.40759	1.9388e-05	6.46272e-06	0.000147853
GOTERM_CC_FAT	GO:0070013~intracellular organelle lumen	17	50	2.06655e-06	ACTB, TP53, PML, SMAD3, RB1, CHEK2, CDC27, ATM, BRCA1, CTNNB1, CDKN1A, CASP3, EP300, PIAS4, SP1, JAK2, CHD3	34	1779	12782	3.59247	0.000326461	8.16253e-05	0.00248994
GOTERM_CC_FAT	GO:0043233~organelle lumen	17	50	2.81062e-06	ACTB, TP53, PML, SMAD3, RB1, CHEK2, CDC27, ATM, BRCA1, CTNNB1, CDKN1A, CASP3, EP300, PIAS4, SP1, JAK2, CHD3	34	1820	12782	3.51154	0.00044398	8.88118e-05	0.00338645
GOTERM_CC_FAT	GO:0031974~membrane-enclosed lumen	17	50	3.65653e-06	ACTB, TP53, PML, SMAD3, RB1, CHEK2, CDC27, ATM, BRCA1, CTNNB1, CDKN1A, CASP3, EP300, PIAS4, SP1, JAK2, CHD3	34	1856	12782	3.44343	0.000577566	9.62841e-05	0.00440564
GOTERM_CC_FAT	GO:0044451~nucleoplasm part	9	26.4706	6.36794e-05	ACTB, EP300, PML, TP53, SMAD3, RB1, CHEK2, CHD3, CTNNB1	34	555	12782	6.09634	0.0100112	0.00143635	0.0766998
GOTERM_CC_FAT	GO:0043228~non-membrane-bounded organelle	18	52.9412	6.57202e-05	ACTB, ACTA1, TP53, PML, RB1, FLNC, CDC27, BRCA1, ATM, CTNNB1, CASP3, EP300, GRIN2B, SP1, PTK2B, NEDD4, JAK2, CHD3	34	2596	12782	2.60668	0.0103304	0.00129717	0.079157
GOTERM_CC_FAT	GO:0043232~intracellular non-membrane-bounded organelle	18	52.9412	6.57202e-05	ACTB, ACTA1, TP53, PML, RB1, FLNC, CDC27, BRCA1, ATM, CTNNB1, CASP3, EP300, GRIN2B, SP1, PTK2B, NEDD4, JAK2, CHD3	34	2596	12782	2.60668	0.0103304	0.00129717	0.079157
GOTERM_CC_FAT	GO:0016605~PML body	4	11.7647	8.11454e-05	PML, TP53, RB1, CHEK2	34	33	12782	45.5686	0.0127396	0.0014236	0.0977277
GOTERM_CC_FAT	GO:0000267~cell fraction	11	32.3529	0.000277156	ACTB, NRAS, HRAS, GRIN2B, NEDD4, PML, TP53, JAK2, PRKACA, CTNNB1, PTPN11	34	1083	12782	3.81842	0.0428515	0.0043701	0.333433
GOTERM_CC_FAT	GO:0016363~nuclear matrix	4	11.7647	0.000395932	PIAS4, PML, TP53, JAK2	34	56	12782	26.8529	0.0606524	0.00567201	0.476014
GOTERM_CC_FAT	GO:0034399~nuclear periphery	4	11.7647	0.000509559	PIAS4, PML, TP53, JAK2	34	61	12782	24.6519	0.0773736	0.00668844	0.612239
GOTERM_CC_FAT	GO:0005626~insoluble fraction	9	26.4706	0.00106071	NRAS, HRAS, GRIN2B, NEDD4, PML, TP53, JAK2, PRKACA, CTNNB1	34	839	12782	4.03274	0.154376	0.0128157	1.27057
GOTERM_CC_FAT	GO:0005856~cytoskeleton	11	32.3529	0.00188435	ACTB, GRIN2B, ACTA1, PTK2B, JAK2, RB1, FLNC, CDC27, ATM, BRCA1, CTNNB1	34	1381	12782	2.99446	0.257704	0.0210613	2.24695
GOTERM_CC_FAT	GO:0005667~transcription factor complex	5	14.7059	0.00199431	EP300, TP53, SMAD3, RB1, CTNNB1	34	210	12782	8.95098	0.270515	0.0208082	2.37663
GOTERM_CC_FAT	GO:0030017~sarcomere	4	11.7647	0.00201808	GRIN2B, ACTA1, FLNC, CTNNB1	34	98	12782	15.3445	0.273254	0.019751	2.40464
GOTERM_CC_FAT	GO:0030016~myofibril	4	11.7647	0.00287687	GRIN2B, ACTA1, FLNC, CTNNB1	34	111	12782	13.5474	0.36568	0.0264212	3.41176
GOTERM_CC_FAT	GO:0044449~contractile fiber part	4	11.7647	0.00302606	GRIN2B, ACTA1, FLNC, CTNNB1	34	113	12782	13.3077	0.3805	0.0262516	3.58574
GOTERM_CC_FAT	GO:0043292~contractile fiber	4	11.7647	0.0036702	GRIN2B, ACTA1, FLNC, CTNNB1	34	121	12782	12.4278	0.440638	0.030114	4.33363
GOTERM_CC_FAT	GO:0005938~cell cortex	4	11.7647	0.00619834	ACTB, NEDD4, PTK2B, CTNNB1	34	146	12782	10.2998	0.625583	0.0479325	7.21784
GOTERM_CC_FAT	GO:0030018~Z disc	3	8.82353	0.00623177	GRIN2B, FLNC, CTNNB1	34	46	12782	24.5179	0.627568	0.0459444	7.25543
GOTERM_CC_FAT	GO:0031674~I band	3	8.82353	0.00881284	GRIN2B, FLNC, CTNNB1	34	55	12782	20.5059	0.753058	0.0615942	10.1165
GOTERM_CC_FAT	GO:0016604~nuclear body	4	11.7647	0.00911268	PML, TP53, RB1, CHEK2	34	168	12782	8.95098	0.764585	0.0609505	10.4436
GOTERM_CC_FAT	GO:0044430~cytoskeletal part	8	23.5294	0.00958492	GRIN2B, ACTA1, PTK2B, RB1, CDC27, ATM, BRCA1, CTNNB1	34	952	12782	3.15917	0.781664	0.0614368	10.9565
GOTERM_CC_FAT	GO:0005624~membrane fraction	7	20.5882	0.0160776	NRAS, HRAS, GRIN2B, NEDD4, JAK2, PRKACA, CTNNB1	34	809	12782	3.25289	0.922765	0.0973641	17.7406
GOTERM_CC_FAT	GO:0005694~chromosome	5	14.7059	0.0296956	NEDD4, TP53, RB1, BRCA1, CHD3	34	460	12782	4.08632	0.99146	0.167392	30.4567
GOTERM_CC_FAT	GO:0015630~microtubule cytoskeleton	5	14.7059	0.0514584	RB1, CDC27, ATM, BRCA1, CTNNB1	34	549	12782	3.42387	0.999763	0.26593	47.0881
GOTERM_CC_FAT	GO:0005819~spindle	3	8.82353	0.0549947	RB1, CDC27, ATM	34	147	12782	7.67227	0.999869	0.27326	49.4165
GOTERM_CC_FAT	GO:0043005~neuron projection	4	11.7647	0.0573835	ACTB, GRIN2B, PTK2B, CTNNB1	34	342	12782	4.39697	0.999912	0.27528	50.9358
GOTERM_CC_FAT	GO:0045202~synapse	4	11.7647	0.0627797	GRIN2B, PTK2B, PRKACA, CTNNB1	34	355	12782	4.23596	0.999964	0.289279	54.2151
GOTERM_CC_FAT	GO:0044427~chromosomal part	4	11.7647	0.0765724	NEDD4, TP53, RB1, CHD3	34	386	12782	3.89576	0.999997	0.333706	61.705
GOTERM_CC_FAT	GO:0000785~chromatin	3	8.82353	0.0938126	NEDD4, RB1, CHD3	34	200	12782	5.63912	1	0.385157	69.4843

## Sheet: GO_MF
Category	Term	Count	%	PValue	Genes	List Total	Pop Hits	Pop Total	Fold Enrichment	Bonferroni	Benjamini	FDR
GOTERM_MF_FAT	GO:0019899~enzyme binding	17	50	1.26627e-14	ACTB, BRAF, TP53, PML, SMAD3, RB1, BRCA1, CTNNB1, PTPN11, YWHAG, SP1, PTK2B, NEDD4, JAK2, PRKACA, PIK3R1, RASA1	33	523	12983	12.7882	2.78444e-12	2.78444e-12	1.61093e-11
GOTERM_MF_FAT	GO:0019900~kinase binding	9	26.4706	8.85305e-09	ACTB, YWHAG, BRAF, PTK2B, SMAD3, JAK2, PRKACA, RB1, CTNNB1	33	179	12983	19.7811	1.94767e-06	9.73835e-07	1.12694e-05
GOTERM_MF_FAT	GO:0030291~protein serine/threonine kinase inhibitor activity	4	11.7647	9.03491e-06	CDKN1A, CASP3, YWHAG, PRKACA	33	17	12983	92.5704	0.00198571	0.000662343	0.0115003
GOTERM_MF_FAT	GO:0019901~protein kinase binding	6	17.6471	2.73577e-05	ACTB, YWHAG, BRAF, PTK2B, SMAD3, PRKACA	33	147	12983	16.0581	0.00600069	0.00150356	0.0348191
GOTERM_MF_FAT	GO:0051427~hormone receptor binding	5	14.7059	6.12982e-05	JAK2, RB1, BRCA1, CTNNB1, PTPN11	33	88	12983	22.3537	0.0133955	0.00269357	0.0780009
GOTERM_MF_FAT	GO:0019207~kinase regulator activity	5	14.7059	7.60914e-05	CDKN1A, CASP3, YWHAG, PRKACA, PIK3R1	33	93	12983	21.1518	0.0166014	0.00278623	0.0968165
GOTERM_MF_FAT	GO:0004860~protein kinase inhibitor activity	4	11.7647	9.18948e-05	CDKN1A, CASP3, YWHAG, PRKACA	33	36	12983	43.7138	0.0200148	0.00288409	0.116913
GOTERM_MF_FAT	GO:0019210~kinase inhibitor activity	4	11.7647	9.98358e-05	CDKN1A, CASP3, YWHAG, PRKACA	33	37	12983	42.5324	0.0217255	0.00274186	0.127011
GOTERM_MF_FAT	GO:0008134~transcription factor binding	8	23.5294	0.000205404	EP300, PIAS4, PML, TP53, SMAD3, RB1, BRCA1, CTNNB1	33	513	12983	6.13527	0.0441876	0.00500893	0.261153
GOTERM_MF_FAT	GO:0043560~insulin receptor substrate binding	3	8.82353	0.000319252	JAK2, PIK3R1, PTPN11	33	11	12983	107.298	0.0678362	0.00700006	0.405629
GOTERM_MF_FAT	GO:0010843~promoter binding	4	11.7647	0.000363585	SP1, TP53, SMAD3, CTNNB1	33	57	12983	27.6087	0.0768866	0.00724664	0.461836
GOTERM_MF_FAT	GO:0016563~transcription activator activity	7	20.5882	0.000431377	EP300, SP1, PML, SMAD3, RB1, BRCA1, CTNNB1	33	410	12983	6.717	0.0905574	0.00787908	0.547729
GOTERM_MF_FAT	GO:0032553~ribonucleotide binding	13	38.2353	0.00089117	ACTB, NRAS, HRAS, HSP90AA1, ACTA1, BRAF, PTK2B, TP53, JAK2, PRKACA, CHEK2, ATM, CHD3	33	1836	12983	2.78568	0.178107	0.0149748	1.12849
GOTERM_MF_FAT	GO:0032555~purine ribonucleotide binding	13	38.2353	0.00089117	ACTB, NRAS, HRAS, HSP90AA1, ACTA1, BRAF, PTK2B, TP53, JAK2, PRKACA, CHEK2, ATM, CHD3	33	1836	12983	2.78568	0.178107	0.0149748	1.12849
GOTERM_MF_FAT	GO:0019887~protein kinase regulator activity	4	11.7647	0.0010185	CDKN1A, CASP3, YWHAG, PRKACA	33	81	12983	19.4284	0.200833	0.0158857	1.28878
GOTERM_MF_FAT	GO:0019904~protein domain specific binding	6	17.6471	0.00119459	YWHAG, HSP90AA1, NEDD4, JAK2, PTEN, PTPN11	33	331	12983	7.13156	0.231232	0.0173783	1.51003
GOTERM_MF_FAT	GO:0032403~protein complex binding	5	14.7059	0.00130101	CDKN1A, PTK2B, PRKACA, PIK3R1, PTPN11	33	196	12983	10.0363	0.249044	0.0177413	1.64353
GOTERM_MF_FAT	GO:0017076~purine nucleotide binding	13	38.2353	0.00132203	ACTB, NRAS, HRAS, HSP90AA1, ACTA1, BRAF, PTK2B, TP53, JAK2, PRKACA, CHEK2, ATM, CHD3	33	1918	12983	2.66659	0.252513	0.0169742	1.66987
GOTERM_MF_FAT	GO:0003690~double-stranded DNA binding	4	11.7647	0.00171367	SP1, TP53, SMAD3, CTNNB1	33	97	12983	16.2237	0.31431	0.0207446	2.15961
GOTERM_MF_FAT	GO:0003712~transcription cofactor activity	6	17.6471	0.00179708	EP300, PIAS4, PML, RB1, BRCA1, CTNNB1	33	363	12983	6.50288	0.3268	0.0206116	2.26361
GOTERM_MF_FAT	GO:0003713~transcription coactivator activity	5	14.7059	0.0017971	EP300, PML, RB1, BRCA1, CTNNB1	33	214	12983	9.19216	0.326804	0.0195915	2.26365
GOTERM_MF_FAT	GO:0050681~androgen receptor binding	3	8.82353	0.00184345	RB1, BRCA1, CTNNB1	33	26	12983	45.3951	0.333646	0.0191446	2.3214
GOTERM_MF_FAT	GO:0046983~protein dimerization activity	7	20.5882	0.00184605	HSP90AA1, GRIN2B, BRAF, SP1, PML, TP53, SMAD3	33	542	12983	5.08112	0.334028	0.0183079	2.32464
GOTERM_MF_FAT	GO:0005524~ATP binding	11	32.3529	0.00215251	ACTB, HSP90AA1, ACTA1, BRAF, PTK2B, TP53, JAK2, PRKACA, CHEK2, ATM, CHD3	33	1477	12983	2.93004	0.377531	0.0204004	2.70568
GOTERM_MF_FAT	GO:0032559~adenyl ribonucleotide binding	11	32.3529	0.00238222	ACTB, HSP90AA1, ACTA1, BRAF, PTK2B, TP53, JAK2, PRKACA, CHEK2, ATM, CHD3	33	1497	12983	2.89089	0.408276	0.0216258	2.99042
GOTERM_MF_FAT	GO:0030554~adenyl nucleotide binding	11	32.3529	0.00351064	ACTB, HSP90AA1, ACTA1, BRAF, PTK2B, TP53, JAK2, PRKACA, CHEK2, ATM, CHD3	33	1577	12983	2.74424	0.538697	0.030474	4.37797
GOTERM_MF_FAT	GO:0031625~ubiquitin protein ligase binding	3	8.82353	0.003519	PML, SMAD3, RB1	33	36	12983	32.7854	0.539547	0.0293882	4.38818
GOTERM_MF_FAT	GO:0035258~steroid hormone receptor binding	3	8.82353	0.00391472	RB1, BRCA1, CTNNB1	33	38	12983	31.0598	0.578076	0.031455	4.87038
GOTERM_MF_FAT	GO:0001883~purine nucleoside binding	11	32.3529	0.00392296	ACTB, HSP90AA1, ACTA1, BRAF, PTK2B, TP53, JAK2, PRKACA, CHEK2, ATM, CHD3	33	1601	12983	2.7031	0.578843	0.0304118	4.8804
GOTERM_MF_FAT	GO:0001882~nucleoside binding	11	32.3529	0.00412459	ACTB, HSP90AA1, ACTA1, BRAF, PTK2B, TP53, JAK2, PRKACA, CHEK2, ATM, CHD3	33	1612	12983	2.68466	0.597189	0.0308683	5.12521
GOTERM_MF_FAT	GO:0008022~protein C-terminus binding	4	11.7647	0.00493942	HRAS, EP300, SP1, CTNNB1	33	141	12983	11.161	0.66357	0.0356608	6.10863
GOTERM_MF_FAT	GO:0000166~nucleotide binding	13	38.2353	0.00516672	ACTB, NRAS, HRAS, HSP90AA1, ACTA1, BRAF, PTK2B, TP53, JAK2, PRKACA, CHEK2, ATM, CHD3	33	2245	12983	2.27818	0.680061	0.0360946	6.38127
GOTERM_MF_FAT	GO:0043566~structure-specific DNA binding	4	11.7647	0.00533937	SP1, TP53, SMAD3, CTNNB1	33	145	12983	10.8531	0.692047	0.0361374	6.58788
GOTERM_MF_FAT	GO:0046332~SMAD binding	3	8.82353	0.00569322	PML, SMAD3, CTNNB1	33	46	12983	25.6581	0.715234	0.0373479	7.01001
GOTERM_MF_FAT	GO:0030528~transcription regulator activity	10	29.4118	0.00892607	EP300, SP1, PIAS4, PML, TP53, SMAD3, RB1, VAV1, BRCA1, CTNNB1	33	1512	12983	2.60201	0.860899	0.0563654	10.7861
GOTERM_MF_FAT	GO:0046982~protein heterodimerization activity	4	11.7647	0.0142852	GRIN2B, BRAF, PML, TP53	33	208	12983	7.56585	0.957803	0.0864712	16.736
GOTERM_MF_FAT	GO:0035257~nuclear hormone receptor binding	3	8.82353	0.0153498	RB1, BRCA1, CTNNB1	33	77	12983	15.3282	0.966731	0.0902011	17.8734
GOTERM_MF_FAT	GO:0004672~protein kinase activity	6	17.6471	0.0154271	BRAF, PTK2B, JAK2, PRKACA, CHEK2, ATM	33	606	12983	3.89529	0.967301	0.0882995	17.9555
GOTERM_MF_FAT	GO:0051428~peptide hormone receptor binding	2	5.88235	0.0171302	JAK2, PTPN11	33	7	12983	112.407	0.977658	0.0951935	19.7438
GOTERM_MF_FAT	GO:0003677~DNA binding	12	35.2941	0.0196235	EP300, SP1, PIAS4, PML, TP53, SMAD3, RB1, VAV1, ATM, BRCA1, CHD3, CTNNB1	33	2331	12983	2.02535	0.987223	0.105774	22.2972
GOTERM_MF_FAT	GO:0004861~cyclin-dependent protein kinase inhibitor activity	2	5.88235	0.0243844	CDKN1A, CASP3	33	10	12983	78.6848	0.995622	0.126962	26.966
GOTERM_MF_FAT	GO:0004725~protein tyrosine phosphatase activity	3	8.82353	0.0269657	PTPN6, PTEN, PTPN11	33	104	12983	11.3488	0.997555	0.13643	29.388
GOTERM_MF_FAT	GO:0004857~enzyme inhibitor activity	4	11.7647	0.0282946	CDKN1A, CASP3, YWHAG, PRKACA	33	270	12983	5.82851	0.99819	0.139591	30.6058
GOTERM_MF_FAT	GO:0005159~insulin-like growth factor receptor binding	2	5.88235	0.0291917	YWHAG, PIK3R1	33	12	12983	65.5707	0.998523	0.140647	31.4169
GOTERM_MF_FAT	GO:0003700~transcription factor activity	7	20.5882	0.0296852	EP300, SP1, TP53, SMAD3, RB1, VAV1, CTNNB1	33	975	12983	2.82458	0.998679	0.139871	31.8594
GOTERM_MF_FAT	GO:0008200~ion channel inhibitor activity	2	5.88235	0.0387375	NEDD4, RASA1	33	16	12983	49.178	0.999832	0.175641	39.5231
GOTERM_MF_FAT	GO:0016248~channel inhibitor activity	2	5.88235	0.0411097	NEDD4, RASA1	33	17	12983	46.2852	0.999902	0.181897	41.3957
GOTERM_MF_FAT	GO:0016538~cyclin-dependent protein kinase regulator activity	2	5.88235	0.0411097	CDKN1A, CASP3	33	17	12983	46.2852	0.999902	0.181897	41.3957
GOTERM_MF_FAT	GO:0016564~transcription repressor activity	4	11.7647	0.0421177	PIAS4, PML, SMAD3, RB1	33	316	12983	4.98005	0.999923	0.18243	42.1751
GOTERM_MF_FAT	GO:0042803~protein homodimerization activity	4	11.7647	0.0483078	HSP90AA1, SP1, PML, SMAD3	33	334	12983	4.71167	0.999981	0.203029	46.7556
GOTERM_MF_FAT	GO:0003682~chromatin binding	3	8.82353	0.0524758	TP53, CHD3, CTNNB1	33	150	12983	7.86848	0.999993	0.214954	49.6489
GOTERM_MF_FAT	GO:0004721~phosphoprotein phosphatase activity	3	8.82353	0.0621137	PTPN6, PTEN, PTPN11	33	165	12983	7.15317	0.999999	0.245845	55.7932
GOTERM_MF_FAT	GO:0019787~small conjugating protein ligase activity	3	8.82353	0.0627766	PIAS4, NEDD4, BRCA1	33	166	12983	7.11008	0.999999	0.24397	56.1893
GOTERM_MF_FAT	GO:0051219~phosphoprotein binding	2	5.88235	0.064522	NEDD4, RB1	33	27	12983	29.1425	1	0.245864	57.2166
GOTERM_MF_FAT	GO:0005158~insulin receptor binding	2	5.88235	0.0668325	PIK3R1, PTPN11	33	28	12983	28.1017	1	0.249581	58.5424
GOTERM_MF_FAT	GO:0032182~small conjugating protein binding	2	5.88235	0.0668325	NEDD4, PML	33	28	12983	28.1017	1	0.249581	58.5424
GOTERM_MF_FAT	GO:0042802~identical protein binding	5	14.7059	0.0705868	HSP90AA1, SP1, PML, SMAD3, BRCA1	33	640	12983	3.07363	1	0.257869	60.6162
GOTERM_MF_FAT	GO:0050839~cell adhesion molecule binding	2	5.88235	0.071437	GRIN2B, CTNNB1	33	30	12983	26.2283	1	0.256561	61.0723
GOTERM_MF_FAT	GO:0016881~acid-amino acid ligase activity	3	8.82353	0.0874196	PIAS4, NEDD4, BRCA1	33	201	12983	5.872	1	0.301892	68.7913
GOTERM_MF_FAT	GO:0004674~protein serine/threonine kinase activity	4	11.7647	0.0882737	BRAF, PRKACA, CHEK2, ATM	33	430	12983	3.65976	1	0.300011	69.1611
GOTERM_MF_FAT	GO:0019903~protein phosphatase binding	2	5.88235	0.0918863	PIK3R1, CTNNB1	33	39	12983	20.1756	1	0.30622	70.6809
GOTERM_MF_FAT	GO:0004715~non-membrane spanning protein tyrosine kinase activity	2	5.88235	0.096371	PTK2B, JAK2	33	41	12983	19.1914	1	0.314677	72.4716
GOTERM_MF_FAT	GO:0008289~lipid binding	4	11.7647	0.0979608	BRAF, VAV1, PTEN, PIK3R1	33	450	12983	3.4971	1	0.314786	73.0818
